# Supplementary material for: Comparative genomics of the Leukocyte Receptor Complex in carnivores
Source: Front Immunol. 2023 May 10;14:1197687. doi: 10.3389/fimmu.2023.1197687 (PMC10206138; doi:10.3389/fimmu.2023.1197687)
Supplement: Supplementary file 1 [file DataSheet_1.fasta]

>Novel_Ig-like_Felis_catus
ATGTCCCTGGGGTTCACTTTTCTGCTGGGACTTGTGTTTTGTCTGGAACAAAGGATTTGG
GCAAAAAATGGATTATTACCCCAGCCCTCCATCTGGGCACTGCCCGGGGCTGTGATTCCC
CAGGGCAGTTCTGTGACCATCCACTGCAGGGGACCTCCAGGAGTAGTCAGATGGCAGCTG
CTTAGAATAGGAACTTTCATCTCACGGTACGACAGAACCTCAGATGGATCCCAGGGAGTT
TCCACGTTTTTCATCCAGTCTGTGACATACATCAATGCAGGAATTTACTACTGTATATAC
TGGAAGCAAGGAGTCTGGTCAGGACGCAGTGACCCATTGGATCTGGTGGTGACAGGAGTA
TACAAGGACACACCCTCCCTGACTGCTCTTCCAGACCCCAATGTGACCTCAGGAGAGAAC
GTGACACTCCTTTGTGAAACATCTCAGTACTATGAAATCTTTAATTTGACTAAAGATGGA
AGGAATGTCTCTCCTCAGGATTTTTTACGTCAGGACCATAACACCTTCCTGATCTCTCCT
GTGACCCTTGCCCATGGGGGTATCTATAGATGCTATGGTTCTTCTAAAATCTACCCTCAC
AGCTGGTCACTGCCTAGCAACCCTGTTAAGCTTTTGGTTACAGATCCACCTGCTCCTGGA
AATGGACACCTTCCCATTGTGACTGGGATCTTGGCCATCGCTGTCTTACTTCTTCTCTTC
CTTCTCTTTCTCTTTTACCAATGTTGGCATCGGGTCAAACACGGGAACATTGACTGTGAG
ACCGAGAACCAGGTGAAGTATAAGAGCTCCTTCCCAGTCATGGATTTCCAGGAAGAAAAT
CAATATGATGTCTTAGAGGACATCCAGCCTGAGAAGGACAGACAGATGGCTATGCAGGTC
CCCATAGAGGAAGACTCTCAGGAGGTGACCTATGCTCAGCTACACCAGGAAACCCTTAGG
GGGAACGTGGACACGCTACTCTCCCACACCCATGAGGATTCCTCTGGCCAGCCCTGTGTG
TATGCCACCCTCAACTTGTCCTGA
>LILRA7_Felis_catus
ATGACCCCCACCCTCACAGCCCTGCTTCTCCTCGGGCTGAGTGTGGGCCCCAGGACCCGA
GGGCAGGCAGGGACCCTCCCCAAACCCACCATCTGGGCTGAGCCAGGCCTTGTGGTCCCC
TGGGGGACACCTGTGACCATCTGCTGTCAGGGGACTCAGGAGTCCCAAGTGTTCCTTCTG
GATGAAGAGGGAAGATTAGGGCTTCGGGATGTTCATTTCCCAAAGAAGCCTGGGAACACG
GCCAAGTTCTCCATCGCACACATGACAGATAGACATGCAGGACGGTATCACTGTTCCTAT
CGAAGCCCCGCTGGCTTGTCAGAGCGCAGTGACCCCCTGGAGCTGGTGGTGACAAGATTC
CATGGCAAACCCACTCTCTCAGCCCTGCCCAGCCCCGTCGTGACCTCAGGAGGGAAGGTG
ACCCTCCAGTGCACCTCATGGATGGGATTCCATAGGTTCGTCCTGATGAAGGAAGGAGAA
TCCAGACCCGCCTGGACCCTGGACTCCCAGCAACCCACCAGTGGACAGTTCCAGGCCCTG
TTTCCTGTGGGCCCTGTGACCCCCAGCGCCAGGTGGACGTTCAGATGCCATGGCTATTTC
AACAACACTCCCCAGGTGTGGTCACAGCCCAGTGACCCCCTAGAACTTCTGGTCTCAGGT
GTGTCCAGGAAGCCCTCCCTCCTGACCCAGCAGAGCCCTGTCGTGACCCCTGGACAGAGG
CTGACCCTCCAGTGTCGCTCTGACGTCGGCTATGACAGATTCGCTCTATACAAGGAGGCG
GCACGTGACCTTCCCCAGCACCTTAGCCTGCAGCCCCAGGCTGGGCTCTCGGGGGCCGAC
TTCCTCCTGGGCCCAGTGAGTGGCTCCCACGGGGGCCGGTACACATGCTATGGTGGACAC
AACCTCTCCTCCGAGTGGTCGGCCCCCAGTGACCCTCTGGACATCCTGGTCACAGGACAG
CTCTCCTACACACCCTCCCTCTCAGTGCAGCCAGGACCCATGGTGGCCTCAGGAGAGAAC
GTGACCCTGCTGTGTCAGTCCTGGAGCTCTGTGAACACTTTCTTTCTGTCCAAGGAGGGG
GCAGCCGACCCTCCCCTGCGTCTTAGATCAAAGTACCGAGCTGGGCATTACCAGGCCAAA
TTCTCCATGAATCCTGTGACCTCAGCCCAGGGAGGGACCTACAGGTGCTACGGCTCATAC
AGCAACTTCCCCTACCTGTTGTCACACCCCAGTGACGCCCTGGAGCTCCTGGTCTCAGTA
GCAGCTGACACCATCAGCCCACCCCAAAACAAGTCAGACCCCCACATTGCCTCCAACCCC
AAAGATTACACGCTGGAGAATCTCATCCGCATGGGTGTGGCAGGCTTGGTCCTGGTGGTC
CTCGGGATTCTGCTATTTCAGCCTCGACACAGCCACAGAAGAACCCCAGATGCAACCAGG
AGACAAACACAATGA
>LILRB6_Felis_catus
ATGACCCCCACCCTCACGACCCTGCTTCTCCTCGGGCTGAGTGTGGGACCCAGGACCCGA
GCTCAGGCAGGGACTCTCCCCAAACCCTCCATCTGGGCTGAGCCAGGATCTGTGGTCCCC
CGGGGTAGCGCTGTGACCATTTGGTGTCAAGGAATCCTGGAGGCCCACGAGTTCCATCTG
AATAAAGACGGATACTCAGTGCCATGGGACAGACAGAAGCCACTGGAGCCTGGGAACAAA
GCCAAGTTCTCCATCGGATACATGACAGAGCTCTATGCAGGCCGATATCACTGTTCCTGT
CAAAGCCCCACTGGCTCCTCAGAGGGCAGTGACCCCCTCGAGCTGGTGGTGACAGGTTTC
CAGGCCAAACCCACTCTCTCAGCCCTGCCGAACCCCATGGTGACTTCAGGAGGGAAGGTG
ACCCTCCAGTGCACCTCATGGACAGGATTCCATAGGTTCGTCCTGATGAAGGAAGGAGAA
CCCAGACCCGCCTGGACCCTGGACTCCCAGCAACCCACCAGTGGACAGTTCCAGGCCCTG
TTTCCTGTGGGCCCTGTGACCCCCAGCGCCAGGTGGACGTTCAGATGCCATGGCTATTTC
AACAACACTCCCCAGGTGTGGTCACAGCCCAGTGACCCCCTAGAACTTCTGGTCTCAGGT
ATGTCCAGGAAGCCCTCCCTCCTGACCCAGCAGAGCCCTGTCGTGACCCCTGGACAGAGG
CTGACCCTCCAGTGTCGCTCTGACATCGGCTATGACAGATTCGCTTTGTACAAGGAGGGG
GCACATGACCTTCCCCAGCACCTTAGCCTGCAGCCCCAGGCTGGGCTCTCGGGGGCCGAC
TTCCCCCTGGGCCCAGTGAACAGCTCCCACGGGGGCCGGTACACGTGCTATGGTGGACAC
AACCTCTCCTCCGAGTGGTCGGCCCCCAGTGACCCCCTGGACATCCTGGTCACAGGACAG
CTCTCCTACACACCCTCCCTCTCAGTGCAGCCAGGACCCACGGTGGCCTCAGGAGAGAAT
GTGACCCTGCTGTGTCAGTCCTGGAGCTCTGTGAACACTTTCCTTCTGTCCAAGGAGGGG
GCAGCCGACCCTCCCCTGCGTCTTAGATCAAAGTACCGAGCTGGACATTACCAGGCCAAA
TTCTCCATGAGTCCTGTGACCTCAGCCCAGGGGGGGACCTACAGGTGCTACGGCTCATAT
AGCACCTCCCCCCACCTGTTGTCACACCCCAGTGACCCCCTGGAGCTCCAGGTCTCAGGA
TCCTCTGGAGAGTCCGGCCCCCCAGCCACAGATCCCAGCTCAACAGCTGGTCCCAACCGG
TACCTGTACGTCCTCATCGGGGCCGCGGGGGCCTTCGTCCTGCTGCTCTGCCTCCTCGTC
GTCCTCCTCGTCCGTCGCCAGCGTCAGGGCAAAGGCAGGAAGCCGGGGGCCGCAGACCCA
GAGCCCCAGGACAGAGGCCTGCAGGACAGCTCCGGGCCAGCTGCCGCCACCCAGGAGGAG
ACCCTCTCAGATGCCGCCGTGCAAGACGCACAGCCCGAGGAGGGGGTGGAGCTGGACCAG
CGGCAGGACGCGGAGGATGGAGACCCCCAAGGAACGACGTATGCCCAGGCTGCCGCATCT
GACGCCCCCCCAGATGTGACCTACGCCCAGCTGAACCGCTTGACGCTCAGACGGGAGACG
AGTGCACCCCATTCCTCCCAAGCCGGGGAGCCTCCAGCAGAGCCCAGCGTGTATGCTGCT
CTGGCCATCCGCTAG
>LILRB5_Felis_catus
ATGACCCCCACCCTCACGACCCTGCTTCTCCTCGGTCTGAGTGTGGGCCCCAGGACCCGA
GCGCAGGCAGGGACCCTCCCCAAACCCTCCATCTGGGCTGAGCCAGGCTCTGTGGTCCCC
CGGGGTAGTGCTGTGACCATTTGGTGTCAGGGAATCCTGGAGGCCCAAGTGTTCTTTCTG
GATAAAGAGGAACACTCAGGGTTCTGGGATGTTCATTTCCCAAAGAAGCCTGGGAACACG
GCCAAGTTCTCCATCACACACATGACAGATAGACCTGCAGGACGGTATCACTGTTACTAT
CGGAGCCCCGCTGGCTTGTCAGAGCGCAGTGACCCCCTGGAGCTGGTGGTGACAGGATTC
CATGGCAAACCCACTCTCTCAGCCCTGCCCAGCCCCGTCGTGACCTCAGGAGGGAAGGTG
ACCCTCCAGTGTGCCTCATGGGAGAAATTTGACAGGTTTGTCCTGAGGAAGGAAGGAGAA
CCCAGGCCCTCGTCGACCCTCGACTCCCAGCGACCCACCAGTGGGCAGTTCCAGGCCCTG
TTTCCTGTGGGCCCCATGACCCCCAACGTCAGGTGGACATTCAGATGCTATGGCTATTTC
AGCAAAACCCCTCAGATGTGGTCCTACCCCAGTAAGCCCCTGGAGCTCCTGGTCTCAGGA
ACTTCTGGGGGCCCCAGCCCCCCACCCACAGGACCTGGCTCCACAGAGAGTCTTGAAAAG
TACCAGAAAATTGCGATCGGGGCCTCTGTGACCTTAATCTTGCTGCTTGCCCTCCTCGTC
CTCCTCCTCCTTCTCCGATTCCGGCACCAGAAAAAATGCTGCATGTCAGGTGCTCTACAT
CCTGAGGCTGAGACCAGAGCCCTGCAGAAAAGCTCCGACTCCGTGGCTCCTGTCCAGGAG
GAGAAGCAGGATGCTGAGGTGAGAGAGTCCCAACCTGAGAAAGACAGACAGATGGACAGT
CGGGCTGCGGCATCTGAAGACCCCCAGGATGTGACCTATGCCCAGCTGAACAGCCTGAAT
CTTGAACAGGAGACAAGGGCACCCCCTTCCTCACGGGCAGGGGAGCTGCCCGCAGAGCCC
ATCATGTATGCCACTCTGGCCAGGAAGGACGCACACCCCACACTCCAGGGAGGGGACTGC
AGGAACCCCAGGATGCAGTGA
>LILRA4_Felis_catus
ATGACCCCCACCCTCACGGCCCTGCTCCTCCTCGGTCTGAGTGTGGAACCCAGGACCCAA
GTGCGGGCAGGGACCCTCCCCACACCCTCCATCTGGGCTGAGCCAGGCTCTGTGGTCCCC
TGGGGTAGCGCTGTGACCATTTGGTGTCAGGGGACCCTGGAGGCTGCAGAGTTCTATCTG
GATAAAGATGGACACTCAGTGCCCTGGGACAGACAACCCGCAGTGGAGCCCAGGGACAAG
GCCAAGTTCTCCATCATATACATGACAGAGCAGTATGCAGGCCAATATCACTGTTACTAT
CGGAGCCCCGCTGGCTTGTCAGAGCGCAGTGACCCCCTGGAGCTGGTGGTGACAGGATTC
CATGGCAAACCCACTCTCTCAGCCCTGCCCAACCCCATGATGACCTCAGGAAGGAAGGTG
ACCCTCCAGTGCACCTCATGGATGGGATTCCATAGGTTCGTCCTGATGAAGGAAGGAGAA
CCCAGACCCACCTGGACCCTGGACTCCCAGCGACACACCAGTGGGCAGTTCCAGGCCCTG
TTTCCTGTGGGCCCCATAACCCCCAGGCTCAGGTGGACCTTCAGATGCTATGGCTATTTC
AGAAACACCCCCCACATGTGGTCACTCTCCAGTGATCCCCTGGAGCTCCTGGTCTCAGGA
ACCTCTGGAGGCCCCAGCCCCCCACCCACAGATCCCAGCTCAACAGCTGGAGCAGTTGAC
ACCACCAGCCCATCACAAAACAAGTCAGACCACAACACTGTGTCCCACCCCAAAGATTAC
ACAGTAGAGAATCTCATCCGCATGGTCATGGCTGGCTTGATCCTGGTTGTCCTCGGGATT
CTGCTATTTCAGGATCACTGCAGTCAGAGAGGAATCCAAGATGCATCCAGGAGGTAA
>LILRA3_Felis_catus
ATGGGAGGCAGCATCAGGACCCAGACCCTCACCGCCCTTCTGTGTCTCGGGCTGTGTTGG
GGTCCGTGGGACCAGGTACAGGCAAGGTACCTTCCCAAACCCTCCATCAGGGCTGAGCCC
AGCCCCAATGTCACCAGGGGGACCCCTGTGACCATCTGGTGTCAGGCATCTCTGCAGGCT
GATGTCTACTATCTGTATAAAGAGACGGCCTCTGAACCCACGTCCATGGAGATCTCACAG
GAGTCCAGCGACAAGGCCAATTTCTACCTTGGATTCATGAGTCCGCACAATGCAGGGCGA
TACCAGTGTCAATATCACAGCAGGAACGGCTGGTCACAGCGGAGTGACCTCCTGCCCCTG
GTGGTGACAGGAGTGTACAACCCACCCTCCCTCTCAGCCATCCCAGGCCCTGTGGTGGCC
TCAGGAGGGAACGTGTCCCTCTCCTGTAGCTCACCATATCCATGGCAAACCTTCCGTCTG
CTGAAGGAGGGGGGAGCTGACGCGCCCCGACACCTGGAATTGAAGTTCCCTCGTGAGAAG
AGGCAGGCACTGTTCCCTGTGGGCCCCGTGAGCACCTCCCATGGGGGGACCTACAGGTGC
TACGTTTCTCCAGCTTCCTACCCGTATGTGTGGTCACTCCCCAGTGACCCTCTGCACCTT
CAGGTCACAGGCGCCTACAGGGAGCCCACCCTCTCAGCCCAGCCGGGCTCGCTGGTGCAG
CCTGGAGACAACCTGACCCTCCAGTGTCATTCAGAAGCCGGATTTGACACATTCGCTCTG
ATGAAGGATGAGGGGCTCACACCTCCTATGCGTCTAGATGGGCAGCCCAGCCCCAACTTC
TCCCTGGGCTGTGTGACCCCCACCCACGGGGGCCAGTACAGATGTTATGGTGGACACAAC
CTCTCCTCCACATGGTCTGTCCCGAGTGCCCCCTTGGACATCCTGATCACAAGCCTGTAC
AGGAAACCGTCCCTCTCGGCCCAGCCGGGGCCCTCAGTGTCCTGGGGAGAGAATGTGACC
CTGCAGTGTCGCTCGGAAATCTGGCTCGACACCTTCTACCTGTCCAAGGAGGGGTCACCT
GCTCCTCCCCAGCACATTCATCTGCAGGACACAACTGCACCTTCTCAGGTCAACTTCAAC
ATGAGTCCTGTGACCTCAGACCAAGAGGGAACCTACAGGTGCTACGCCTCATCCAGCACC
TCCCCCTACCTGTTGTCACACCCCAGTGACCCCCTGGAGCTGCTGGTCTCAGCAGCTGAC
GCCATCCTCCCATCACAGGACAAGTCAGACCCCAACAGTGACTCCCACTCCAAAGATTAC
ACAGTGGAGAATCTCATCCGCATGGGCATGGCTGGCTTGATTCTGGTGGTCCTTGGGATT
CTACTATTTCGGGATCACTCCAGTCAGAGGAGAATCCAAGATGAGGCCAGGAGGTAA
>LILRB2_Felis_catus
ATGACCCCCACCTTCACGGCCCTGCTCCTCCTCGGTCTGAGTGTGGAACCCAGGACCCAA
GTGCAGGCAGGGACCCTCCCCACACCCTCCATCTGGGCTGAGCCAGGCTCTGTGGTCCCC
TGGGGTAGCGCTGTGACCATTTGGTGTCAGGGGACCCTGGAGGCCCAGAAGCTCCATGTG
TATAAAGACGAAGGCTCAGTGTACCTGGACAGACAGCCCACACTAGAGCCTGGGAACAAG
GCCAAGTTCTCCATCACATACATGACAGATAGACATGCAGGACGGTATCACTGTTCCTAT
CGAAGCCCCACTGGCTTGTCAGAGCGCAGTGACCCCCTGGAGCTGGTGGTGACAGGATTC
CATAGCAAACCCCATCTCTCAGCCCTGCCCAGACCCGTCGTGACCTCAGGAAGGAAGGTG
ACCCTCCAGTGCACCTCATGGATGGGATTCCATAGGTTCGTCCTGATGAGGGAAGGAGAA
CCCAGACCTGCCTGGACCCTCGACTCCCAGCGACACACCAGTGGGCAGTTCCAGGCCCTG
TTTCCTGTGGGCCCTGTGACCCCCAGGCTCAGGTGGACCTTCAGATGCTATGGCTATTAC
AGCAACACCCCCCACACGTGGTCACTCTCCAGTGACCCCCTGGAGCTCCTGGTCTCAGGT
ATGTCCAGGAAGCCTTCCCTCCTGACCCAGCAGAGCCCTGTCGTGACCCCTGGACAGAGG
CTGACCCTCCAGTGTCGCTCTGACGTCGGCTATGACAGATTCGCTCTATACAAGGAGGCG
GCACGTGACCTTCCCCAGCACCTTAGCCGGCAGCCCCAGGCTGGGCTCTCGGGGGCCGAC
TTCCCCCTGGGCCCAGTGAGCGGCTCCCATGGGGGCCGGTACACGTGCTATGGTGGACAC
AACCTCTCCTCCGAGTGGTCGGCCCCCAGTGACCCCCTGGACATCCTGGTCACAGGACAG
CTCTCCTACACACCCTCCCTCTCAGTGCAGCCAGGACCCACGGTGGCCTCAGGAGAGAAT
GTGACCCTGCTGTGTCAGTCCTGGAGCTTTGTGGACACTTTCTTTCTGTCCAAGGAGGGG
GCAGCCGACCCTCCCCTGCGTCTTAGATCAAAGTACCGAGCTGGACATTACCAGGCCAAA
TTCTCCATGAGTCCTGTGACCTCAGCCCAGGGGGGGACCTACAGGTGCTACGGCTCATAC
AGCAACTTCCCCTACCTGTTGTCACACCCCAGTGACCCCCTGGAGCTCCAGATCTCAGGA
TCCTCTGGAGAGTCCGCCCCCCCAGCCACAGATCCCAGCTCAACAGCTGGTCCCAACCGG
TACCTGTACGTCCTCATCGGGGCTGCGGGGGCCTTCGTCCTGCTGCTCTGCCTCCTCGTC
GTCCTCCTCGTCCGTCGCCAGCGTCAGGGCAAAGGCAGGAAGCCGGGGGCCGCAGACCCA
GAGCCCCAGGACAGAGGCCTGCAGGACAGCTCCGGGCCAGCTGCCGCCACCCAGGAGGAG
ACCCTCTCAGATGCCGCCGTGCAAGACGCACAGCCCGAGGAGGGGGTGGAGCTGGACCAG
CGGCAGGACGCGGAGGATGGAGACCCCCAAGGAACGACGTATGCCCAGGTGAGCCACTCA
AGATCAAGACTCAGTCGGGGACCGGCCACTTCTCCTTCCCCCCTGTGGGGGGGATTGCCG
GACACAGAAGCAGAGGAAGACAGGCAGATGGACAGTCAGGCTGCCGCATCTGACGCCCCC
CCAGATGTGACCTACGCCCAGCTGAACCGCTTGACGCTCAGACGGGAGACGAGTGCACCC
CATTCCTCCCAAGCCGGGGAGCCTCCAGCAGAGCCCAGCGTGTATGCTGCTCTGGCCATC
CGCTAG
>LILRB1_Felis_catus
ATGGGAGGCAGCATCAGGACCCAGACCCTCACCGCCCTTCTGTGTCTCGGGCTGTGTTGG
GGTCCGTGGGACCAGGTACAGGCAAGGTACCTTCCCAAACCCTCCATCAGGGCTGAGCCC
AGCCCCAATGTCACCAGGGGGACCCCTGTGACCATCTGGTGTCAGGCATCTCTGCAGGCT
GATGTCTACTATCTGTATAAAGAGAGGGCCTCTGAACCCACGTCCATGGAGATCTCACAG
GAGTCCAGCGACAAGGCCAGTTTCTACCTTGGATTCATGAGTCCGCACAATGCAGGGCGA
TACCAGTGTCAATATCACAGCAGGAACAGCCGGTCACAGTGGAGTGACCTCCTGCCCCTG
GTGGTGACAGGAGTGTACAACCCACCCTCCCTCTCAGCCATCCCAGGCCCTGTGGTGGCC
TCAGGAGGGAACGTGTCCCTCTCCTGTAGCTCACCACATCCATGGCAAACCTTCCGTCTG
CTGAAGGAGGGGGGAGCTGACGCGCCCCGACACCTGGAATTGAAGTTCCCTCGTGAGAAG
AGGCAGGCACTGTTCCCTGTGGGCCCCGTGAGCACCTCCCATGGGGGGACCTACAGGTGC
TACGTTTCTCCAGCTTCCTACCCGTATGTGTGGTCACTCCCCAGTGACCCTCTGCACCTT
CAGGTCACAGGCGCCTACAGGGAGCCCACCCTCTCAGCCCAGCCGGGCTCGCTGGTGCAG
CCTGGAGACAACCTGACCCTTCAGTGTCATTCAGAAGCCGGATTTGACACATTCGCTCTG
ATGAAGGATGAGGGGCTCACACCTCCCGTGCGTTTAGATGGGCAGCCCAGCCCCAACTTC
CCCCTCGGCCTTGTGAACATCACCCACAGGGGCCGGTACAGATGCTATGGTGGACACAAC
CTCTCCTCCACGTGGTCAGCCCCCAGTGTCCCCTTGGACATCTTCATCACAGGCCTGTAC
AGGAAACCGTCCCTCTCGGCCCAGCCGGGGCCCTCAGTGTCCTGGGGAGAGAATGTGACC
CTGCAGTGTCGCTCGGAAATCTGGCTCGACACCTTCTACCTGTCCAAGGAGGGGTCACCT
GCTCCTCCCCTGCACATTTGTCTGCAGGACACAACTGCACCTTGTCAGGTCAACTTCAAC
ATGAGTCCTGTGACCTCAGACCATGAGGGGACCTACAGGTGCTACGCCTCATCCAGCACC
TCCCCCTACCTGTTGTCACACCCCAGCGACCCCCTGGAGCTGCTGGTCTCAGGAGGCTCT
GAGGATGCACCAGTCACCCCATGGAGGGGTCCCAACCGGTACCTGTACGTCCTCATCGGG
GCCGCGGGGGCCTTCGTCCTGCTGCTCTGCCTCCTCGTCGTCCTCCTCGTCCGTCGCCGG
CGTCAGGGCAAAGGCAGGAAGCCGGCAGCAGCAGCCACAATCCCAGCGCCTGAGGATGAA
GGCCTGCGTGGGAGCTCCGGTCCTGCTGCCACGGCCGCCCAGGATGAGAACTTGTATGCT
GTCATGAAAGACACACAGGCTGAAGAGGACAGACAGCTGGACAGCCAGGCTGTAGTCTCT
GAAGACTCCCAAGATGGGACTTATACCCAGATCAACAGCTTGGTCTCTGAAGACCCTCAG
GACGTGACCTATGCCCAGCTCAACTGCCTGACCCTCAGGCGGGTGACAAGTGGACCCGCT
TCCTCCCAAGAGCCTCCAGCAGAGCCCAGTGTGTATGCATCTCTGGCCATCCGCTAG
>Novel_Ig-like_Felis_chaus
ATGTCCCTGGGGTTCACTTTTCTGCTGGGACTTGTGTTTTGTCTGGAACAAAGGATTTGG
GCAAAAAATGGATTATTACCCCAGCCCTCCATCTGGGCACTGCCCGGGGCTGTGATTCCC
CAGGGCAGTTCTGTGACCATCCACTGCAGGGGACCTCCAGGAGTAGTCAGATGGCAGCTA
CTTAGAATAGGAACTTTCATCTCACGGTACGACAGAACCTCAGATGGATCCCAGGGAGTT
TCCACGTTTTTCATCCAGTCTGTGACATACATCAATGCAGGAATTTACTACTGTATATAC
TGGAAGCAAGGAGTCTGGTCAGGACGCAGTGACCCACTGGATCTGGTGGTGACAGGAGTA
TACAAGGACACACCCTCCCTGACTGCTCTTCCAGACCCCAATGTGACCTCAGGAGAGAAC
GTGACACTCCTTTGTGAAACATCTCAGTACTATGAAATCTTTAATTTGACTAAAGATGGA
AGGAATGTCTCTCCTCAGGATTTTTTACGTCAGGACCATAACACCTTCCTGATCTCTCCT
GTGACCCTTGCCCATGGGGGTATCTATAGATGCTATGGTTCTTCTAAAATCTACCCTCAC
AGCTGGTCACTGCCTAGCAACCCTGTTAAGCTTTTGGTTACAGATCCACCTGCTCCTGGA
AATGGACACCTTCCCATTGTGACTGGGATCTTGGCCATCGTTGTCTTACTTCTTCTCTTC
CTTCTCTTTCTCTTTTACCAATGTTGGCATCGGGTCAAACACGGGAACATTGATTGTGAG
ACCGAGAACCAGGTGAAGTATAAGAGCTCCTTCCCAGTCATGGATTTCCAGGAAGAAAAT
CAATATGATGTCTTAGAGGACATCCAGCCTGAGAAGGACAGACAGATGGCTATGCAGGTC
CCCATAGAGGAAGACTCTCAGGAGGTGACCTATGCTCAGCTACACCAGGAAACCCTTAGG
GGGAACGTGGACACGCTACTCTCCCACACCCATGAGGATTCCTCTGGCCAGCCCTGTGTG
TATGCCACCCTCAACTTGTCCTGA
>LILRB1_Felis_chaus
ATGGGAGGCAGCATCAGGACCCAGACCCTCACCGCCCTTCTGTGTCTCGGGCTGTGTCGG
GGTCCGTGGGACCAGGTACAGGCAAGGTACCTTCCCAAACCCTCCATCAGGGCTGAGCCC
AGCCCCAATGTCACCAGGGGGACCCCTGTGACCATCTGGTGTCAGGCATCTCTGCAGGCT
GATGTCTACCATCTGTATAAAGAGAGGGCCTCTGAACCCACGCCCATGGAGATCTCACAG
GAGTCCAGCGACAAGGCCAATTTCTACCTTGGATTCATGAGTCCGCACAATGCAGGGCGA
TACCAGTGTCAATATCACAGCAGGAACGGCTGGTCACAGCGGAGTGACCTCCTGACCCTG
GTGGTGACAGGAGTGTACAACCCACCCTCCCTCTCAGCCATCCCAGGCCCTGTGGTGGCC
TCAGGAGGGAACGTGTCCCTCTCCTGTAGCTCACCACATCCATGGCAAACCTTCCGTCTG
CTGAAGGAGGGGGGAGCTGACGCGCCCCGACACCTGGAATTGAAGTTCCCTCGTGAGAAG
AGGCAGGCACTGTTCCCTGTGGGCCCCGTGAGCACCTCCCATGGGGGGACCTACAGGTGC
TACGTTTCTCCAGCTTCCTACCCGTATGTGTGGTCACTCCCCAGTGACCCTCTGCACCTT
CAGGTCACAGGCGCCTACAGGGAGCCCACCCTCTCAGCCCAGCCGGGCTCGCTGGTGCAG
CCTGGAGACAACCTGACCCTCCAGTGTCATTCAGAAGCCGGATTTGACACATTCGCTCTG
ATGAAGGATGAGGGGCTCACACCTCCCGTGCGTTTAGATGGGCAGCCCAGCCCCAACTTC
CCCCTCGGCCTTGTGAACATCACCCACAGGGGCCGGTACAGATGCTATGGTGGACACAAC
CTCTCCTCCACGTGGTCAGCCCCCAGTGTCCCCTTGGACATCTTCATCACAGGCCTGTAC
AGGAAACCGTCCCTCTCGGCCCAGCCGGGGCCCTCAGTGTCCTGGGGAGAGAATGTGACC
CTGCAGTGTCGCTCGGCAATCTGGCTCGACACCTTCTACCTGTCCAAGGAGGGGTCACCT
GCTCCTCCCCAGCACATTCGTCTGCAGGACACAACTGCACCTTGTCAGGTCAACTTCAAC
ATGAGTCCTGTGACCTCAGACCATGAGGGGACCTACAGGTGCTACGCCTCATCCAGCACC
TCCCCCTACCTGTTGTCACACCCCAGCGACCCCCTGGAGCTGCTGGTCTCAGGAGGCTCT
GAGGATGCACCAGTCACCCCATGGAGGGGTCCCAACCGGTACCTGTACGTCCTCATCGGG
GCCGCGGGGGTCTTCGTCCTGCTGCTCTGCCTCCTCGTCGTCCTCCTCGTCCGTCGCCGG
CGTCAGGGCAAAGGCAGGAAGCCGGCAGCAGCAGCCACAATCCCAGCGCCTGAGGATGAA
GGCCTGCGTGGGAGCTCCGGTCCCGCTGCCACGGCCGCCCAGGATGAGAACTTGTATGCT
GTCATGAAAGACACACAGGCTGAAGAGGACAGACAGCTGGACAGCCAGGCTGTAGTCTCT
GAAGACTCCCAAGATGGGACTTATAGCCAGATCAACAGCTTGGTCTCTGAAGACCCTCAG
GACGTGACCTATGCCCAGCTCAACTGCCTGACCATCAGGCGGGTGACAAGTGGACCCGCT
TCCTCCCAAGAGCCTCCAGCAGAGCCCAGTGTGTATGCATCTCTGGCCATCCGCTAG
>LILRB2_Felis_chaus
ATGACCCCCACCTTCACGGCCCTGCTCCTCCTCGGTCTGAGTGTGGAACCCAGGACCCAA
GTGCAGGCAGGGACACTCCCCATACCCTCCATCTGGGCTGAGCCAGGCTCTGTGGTCCCC
TGGGGTAGCGCTGTGACCATTTGGTGTCAGGGGACCCTGGAGGCCCAGAAGCTCCATGTG
TATAAAGACGAAGGCTCAGTGTACCTGGACAGACAGCCCACACTAGAGCCTGGGAACAAG
GCCAAGTTCTCCATCACACACATGACAGATAGACATGCAGGACGGTATCACTGTTACTAT
CGAAGCCCCACTGGCTTGTCAGAGCGCAGTGACCCCCTGGAGCTGGTGGTGACAGGATTC
CATAGCAAACCCCATCTCTCAGCCCTGCCCAGACCCGTCGTGACCTCAGGAGGGAAGGTG
ACCCTCCAGTGCACCTCATGGACGGGATTCCATAGGTTCGTCCTGATGAGGGAAGGAGAA
CCCAGACCTGCCTGGACCCTCGACTCCCAGCGACACACCAGTGGGCAGTTCCAGGCCCTG
TTTCCTGTGGGCCCTGTGACCCCCAGGCTCAGGTGGACCTTCAGATGCTATGGCTATTAC
AGCAACACCCCCCACACGTGGTCACTCTCCAGTGACCCCCTGGAGCTCCTGGTCTCAGGT
ATGTCCAGGAAGCCCTCCCTCCTGACCCAGCAGAGCCCTGTCGTGACCCCTGGACAGAGG
CTGACCCTCCGGTGTCGCTCTGACGTCGGCTATGACAGATTCGCTCTATACAAGGAGGCG
GCACGTGACCTTCCCCAGCACCTTAGCCGGCAGCCCCAGGCTGGGCTCTCGGGGGCCGAC
TTCCCCCTGGGCCCAGTGAGCGGCTCCCACGGGGGCCGGTACACGTGCTATGGTGGACAC
AACCTCTCCTCCGAGTGGTCGGCCCCCAGTGACCCCCTGGACATCCTGGTCACAGGACAG
CTCTCCTACACACCCTCCCTCTCAGTGCAGCCAGGACCCACGGTGGCCTCAGGAGAGAAT
GTGACCCTGCTGTGTCAGTCCTGGAGCTCTGTGGACACTTTCTTTCTGTCCAAGGAGGGG
GCAGCCGACCCTCCCCTGCGTCTTAGATCAAAGTACCGAGCTGGACATTACCAGGCCAAA
TTCTCCATGAATCCTGTGACCTCAGCCCAGGGGGGGACCTACAGGTGCTACGGCTCATAC
AGCAACTTCCCCTACCTGTTGTCACACCCCAGTGACCCCCTGGAGCTCCAGATCTCAGGA
TCCTCTGGAGAGTCCGGCCCCCCAGCCACAGATCCCAGCTCAACAGCTGGTCCCAACCGG
TACCTGTACGTCCTCATCGGGGCCGCGGGGGCCTTCGTCCTGCTGCTCTGCCTCCTCGTC
GTCCTCCTCGTCCGTCGCCGGCGTCAGGGCAAAGGCAGGAAGCCGGGGGCCGCAGACCCA
GAGCCCCAGGACAGAGGCCTGCAGGACAGCTCCGGGCCAGCTGCCGCCACCCAGGAGGAG
ACCCTCTCAGATGCCGCCGTGCAAGAAGCACAGCCCGAGGAGGGGGTGGAGCTGGACCAG
CGGCAGGACGCGGAGGATGGAGACCCCCAAGGAACGACGTATGCCCAGGTGAGCCACTCA
AGATCAAGACTCAGTCGGGGACCGGCCACTTCTCCTTCCCCCCTGTGGGGGGGATTGCCA
GACACAGAAGCAGAGGAAGACAGGCAGATGGACAGTCAGGCTGCCGCATCTGACGCCCCC
CCAGATGTGACCTACGCCCAGCTGAACCGCTTGACGCTCAGACGGGAGACGAGTGCACCC
CATTCCTCCCAAGCCGGGGAGCCTCCAGCAGAGCCCAGCGTGTATGCTGCTCTGGCCATC
CGCTAG
>LILRA3_Felis_chaus
ATGGGAGGCAGCGTCAGGACCCAGACCCTCACCGCCCTTCTGTGTCTCGGGCTGTGTCGG
GGTCCGTGGGACCAGGTACAGGCAAGGTACCTTCCCAAACCCTCCATCAGGGCTGACCCC
AGCCCCAATGTCACCAGGGGGACCCCTGTGACCATCTGGTGTCAGGCATCTCTGCAGGCT
GATGTCTACTATCTGTATAAAGAGAGGGCCTCTGAACCCACGCCCATGGAGATCTCACAG
GAGTCCAGCGACAAGGCCAATTTCTACCTTGGATTCATGAGTCCGCACAATGCAGGGCGA
TACCAGTGTCAATATCACAGCAGGAACGGCTGGTCACAGCGGAGTGACCTCCTGCCCCTG
GTGGTGACAGGAGTGTACAACCCACCCTCCCTCTCAGCCATCCCAGGCCCTGTGGTGGCC
TCAGGAGGGAACGTGTCCCTCTCCTGTAGCTCACCACATCCATGGCAAACCTTCCGTCTG
CTGAAGGAGGGGGGAGCTGACGCGCCCCGACACCTGGAATTGAAGTTCCCTCGTGAGAAG
AGGCAGGCACTGTTCCCTGTGGGCCCCGTGAGCACCTCCCATGGGGGGACCTACAGGTGC
TACGTTTCTCCAGCTTCCTACCCGTATGTGTGGTCACTCCCCAGTGACCCTCTGCACCTT
CAGGTCACAGGCGCCTACAGGGAGCCCACCCTCTCAGCCCAGCCGGGCTCGCTGGTGCAG
CCTGGAGACAACCTGACCCTCCAGTGTCACTCTGAGGCTGGATTTGACACATTCACTCTG
ATGAAGGATGAGGGGCTCACACCTCCTATGCGTCTAGATGGGCAGCCCAGCCCCAACTTC
TCCCTGGGCTGTGTGACCCCCACCCACGGGGGCCAGTACAGATATTATGGTGGACACAAC
CTCTCCTCCACATGGTCGGTCCCGAGTGCCCCCTTTGACATCCTGATCACAAGCCTGTAC
AGGAAACCGTCCCTCTCGGCCCAGCCGGGGCCCTCAGTGTCCTGGGGAGAGAATGTGACC
CTGCAGTGTCGCTCGGAAATCTGGCTCGACACCTTCTACCTGTCCAAGGAGGGGTCACCT
GCTCCTCCCCAGCACATTCGTCTGCAGGACACAACTGCACCTTGTCAGGTCAACTTCAAC
ATGAGTCCTGTGACCTCAGACCATGAGGGGACCTACAGGTGCTACGCCTCATCCAGCACC
TCCCCCTACATGTTGTCACACCCCAGTGACCCCCTGGAGCTGCTGGTCTCAGCAGCTGAC
GCCATCCTCCCATCACAGAACAAGTCAGACCCCAACAGTGACCCCCACTCCAAAGATTAC
ACAGTGGAGAATCTCATCCGCATGGGCATGGCTGGCTTGATTCTGGTGGTCCTTGGGATT
CTACTATTTCGGGATCACTCCAGTCAGAGGAGAATCCAAGATGAGGCCAGGAGGTAA
>LILRA4_Felis_chaus
ATGACCCCCGACCTCACAGCCCTGCTTCTCCTCGGTCTGAGTGTGGGCCCCAGGACCCGA
GCGCAGGCAGGGACCCTCCCCACACCCTCCATCTGGACTGAGCCAGGCTCTGTGGTCCCT
TGGGGTAGCGCTGTGACCATTTGGTGTCAGGGGACCCTGGAGGCTGCAGAGTTCTATCTG
GATAAAGATGGACACTCAGTGCCCTGGGACAGACAACCCGCAGTGGAGCCCAGGGACAAG
GCCAAGTTCTCCATCATATACATGACAGAGCAGTATGCAGGCCAATATCACTGTTACTAT
CGGAGCCCCGCTGGCTTGTCAGAGCGCAGTGACCCCCTGGAGCTGGTGGTGACAGGATTC
CATGGCAAACCCACTCTCTCAGCCCTGCCCAACCCCATGATGACCTCAGGAAGGAAGGTG
ACCCTCCAGTGCACCTCATGGACGGGATTCCATAGGTTCGTCCTGATGAAGGAAGGAGAA
CCCAGACCCACCTGGACCCTGGACTCCCAGCGACCCACCAGTGGGCAGTTCCAGGCCCTG
TTTCCTGTGGGCCCTGTGACCCCCAGGCTCAGGTGGACCTTCAGATGCTATGGCTATTTC
AGAAACACCCCCCACATGTGGTCACTCTCCAGTGACCCCCTGGAGCTCCTGGTCTCAGGA
ACCTCTGGAGGCCCCAGCCCCCCACCCACAGATCCCAGCTCAACAGCTGGTGAGTCACAG
TGGCATCTGTCTAAGGGCTTTCCTTCCTGTGTTTCAGAGATGCCAGAGCGACCACCAGGA
GCAGCTGACACCATCAGCCCATCACAAAACAAGTCAGACCACAACACTGCGTCCCACCCC
AAAGATTACACAGTAGAGAATCTCATCCGCATGGTCATGGCTGGCTTGATCCTGGTTGTC
CTCGGGATTCTGCTATTTCAGGATCACTACAGTCAGAGAGGAATCCAAGATGCATCCAGG
AGGTAA
>LILRB5_Felis_chaus
ATGACCCCCAACCTCACAGCCCTGCTTCTCCTCGGTCTGAGTGTGGGCCCCAGGACCCGA
GCGCAGGCAGGGACCCTCCCCAAACCCTCCATCTGGGCTGAGCCAGGCTCTGTGGTCCCC
CGGGGTAGTGCTGTGACCATTTGGTGTCAGGGACTCCTGGAGGCCCAAGTGTTCTTTCTG
GATAAAGAGGAACACTCAGGGTTCTGGGATGTTCATTTCCCAAAGAAGCCTGGGAACACG
GCCAAGTTCTCCATCACACACATGACAGACAGACATGCAGGACGGTATCACTGTTACTAT
CGGAGCCCCGCTGGCTTGTCAGAGCGCAGTGACCCCCTGGAGCTGGTGGTGACAGGATTC
TATGGCAAACCCACTCTCTCAGCCCTGCCCAGCCCCGTCGTGACCTCAGGAGGGAAGGTG
ACCCTCCAGTGTGCCTCATGGGAGAAATTTGACAGGTTTGTCCTGAGGAAGGAAGGAGAA
CCCAGGCCCTCGTCGACCCTCGACTCCCAGCGACCCACCAGTGGGCAGTTCCAGGCCCTG
TTTCCTGTGGGCCCCGTGACCCCCAACGTCAGGTGGACATTCAGATGCTATGGCTATTTC
AGCAAAACCCCCCAGATGTGGTCCTACCCCAGTAAGCCCCTGGAGCTCCTGGTCTCAGGA
ACTTCTGGGGGCCCCAGCCCCCCACCCACAGGACCTGGCTCCACAGAGAGTCTTGAAAAG
TACCAGAAAATTGCGATCGGGGCCTCTGTGACCTTAATCTTGCTGCTTGCCCTCCTCGTC
CTCCTCCTCCTTCTCCGATTCCGGCACCAGAAAAAATGCTGCATGTCAGGTGCTCTACAT
CCTGAGGCTGAGACCAGAGCCCTGCAGAAAAGCTCCAACTCCGTGGCTCCTGTCCAGGAG
GAGAAGCAGGATGCTGAGGTGAGAGAGTCCCAACCTGAGAAAGACAGACAGATGGACAGT
CGGGCTGCGGCATCTGAAGACCCCCAGGATGTGACCTATGCCCAGCTGAACAGCCTGAAT
CTTGAACAGGAGACAAGTGCACCCCCTTCCTCACGGGCAGGGGAGCTGCCCGCAGAGCCC
ATCATGTATGCCACTCTGGCCAGGAAGGACGCACACCCCACACTCCAGGGAGGGGACTGC
AGGAACCCCAGGATGCAGTGA
>LILRB6_Felis_chaus
ATGACCCCCACCCTCACGACCCTGCTTCTCCTCGGGCTGAGTGTGGGACCCAGGACCCGA
GCTCAGGCAGGGACCCTCCCCGCACCCTCCCTCTGGGCTGAGCCAGGCTCTGTGGTCCCT
TGGGGTAGCACTGTGACCATCTGGTGTCAGGGAATCCTGGAGGCCCACGAGTTCCATCTG
AATAAAGACGGATACCCAGTGCCATGGGACAGACAGAAGCCACTGGAGCCTGGGAACAAA
GCCAAGTTCTCCATCCGATATATGACAGAGCAGGATGCAGGCCGATATCACTGTTCCTGT
CAAAGCCCCACTGGCTCCTCAGAGGGCAGTGACCCCCTGGAGCTGGTGGTGACAGGTTTC
CAGGACAAACCCACTCTCTCAGCCCTGCCGAACCCCATGGTGACTTCAGGAGGGAAGGTG
ACCCTCCAGTGCACCTCATGGACGGGATTCCATAGGTTCGTCCTGATGAAGGAAGGAGAA
CCCAGACCCGCCTGGACCCTGGACTCCCAGCAACCCACCAGTGGACAGTTCCAGGCCCTG
TTTCCTGTGGGCCCTGTGACCCCCAGCGCCAGGTGGACGTTCAGATGCCATGGCTATTTC
AACAACACTCCCCAGGTGTGGTCACAGCCCAGTGACCCCCTAGAACTTCTGGTCTCAGGT
ATGTCCAGGAAGCCCTCCCTCCTGACCCAGCAGAGCCCTGTCGTGACCCCTGGACAGAGG
CTGACCCTCCAGTGTCGCTCTGACATCGGCTATGACAGATTTGCTCTGTACAAGGAGGGG
GCACGTGACCTTCCCCAGCACCTTAGCCTGCAGCCCCAGGCTGGGCTCTCAGGGGCCGAC
TTCCCCCTGGGCCCAGTGAACAGCTCCCACGGGGGCCGGTACACGTGCTATGGTGGACAC
AACCTCTCCTCCGAGTGGTCGGCCCCCAGTGACCCCCTGGACATCCTGGTCACAGGACAG
CTCTCCTACACACCCTCCCTCTCAGTGCAGCCAGGACCCACGGTGGCCTCAGGAGAGAAT
GTGACCCTGCTGTGTCAGTCCTGGAGCTTTGTGGACACTTTCTTTCTGTCCAAGGAGGGG
GCAGCCGACCCTCCCCTGCGTCTTAGATCAAAGTACCGAGCTGGACATTACCAGGCCAAA
TTCTCCATGAGTCCTGTGACCTCAGCCCAGGGGGGGACCTACAGGTGCTACGGCTCATAT
AGCACCTCCCCCCACCTGTTGTCACACCCCAGTGACCCCCTGGAGCTCCAGATCTCAGGA
TCCTCTGGAGAGTCCGGCCCCCCAGCCACAGATCCCAGTTCAACAGCTGGTCCCAACCGG
TACCTGTACGTCCTCATCGGGGCCGCGGGGGCCTTCGTCCTGCTGCTCTGCCTCCTCGTC
GTCCTCCTCGTCCGTCGCCGGCGTCAGGGCAAAGGCAGGAAGCCGGGGGCCGCAGACCCA
GAGCCCCAGGACAGAGGCCTGCAGGACAGCTCCGGGCCAGCTGCCGCCACCCAGGAGGAG
ACCCTCTCAGATGCCGCCGTGCAAGAAGCACAGCCCGAGGAGGGGGTGGAGCTGGACCAG
CGGCAGGACGCGGAGGATGGAGACCCCCAAGGAACGACGTATGCCCAGGCTGCCGCATCT
GACGCCCCCCCAGATGTGACCTACGCCCAGCTGAACCGCTTGACGCTCAGACGGGAGACG
AGTGCACCCCATTCCTCCCAAGCCGGGGAGCCTCCAGCAGAGCCCAGCGTGTATGCTGCT
CTGGCCATCCGCTAG
>LILRA7_Felis_chaus
ATGACCCCCACCCTCACAGCCCTGCTTCTCTTCGGGCTGAGTGTGGGCCCCAGGACCCGA
GGGCAGGCAGGGACCCTCCCCAAACCCACCATCTGGGCTGAGCCAGGCCTTGTGGTCCCC
TGGGGGACACCTGTGACCATCTGCTGTCAGGGGACTCAGGAGTCCCAAGTGTTCCTTCTG
GATGAAGAGGGAAGATTAGGGCTTCGGGATGTTCATTTCCCAAAGAAGCCTGGGAACACG
GCCAAGTTCTCCATCACACACATGACAGATAGACATGCAGGACAGTATCACTGTTCCTAT
CGAAGCCCCGCTGGCTTGTCAGAGCGCAGTGACCCCCTGGAGCTGGTGGTGACAGGATTC
CATGGCAAACCCCATCTCTCAGCCCTGCCCAGCCCCGTCGTGACCTCAGGAGGGAAGGTG
ACCCTCCAGTGCACCTCATGGATGGGATTCCATAGGTTCGTCCTGATGAAGGAAGGAGAA
CCCAGACCCGCCTGGACCCTGGACTCCCAGCAACCCACCAGTGGACAGTTCCGGGCCCTG
TTTCCTGTGGGTCCTGTGACCCCCAGCGCCAGGTGGACGTTCAGATGCCATGGCTATTTC
AACAACACTCCCCAGATGTGGTCACAGCCCAGTGACCCCCTAGAACTTCTGGTCTCAGGT
ATGTCCAGGAAGCCTTCCCTCCTGACCCAGCAGAGCCCTGTCGTGACCCCTGGACAGAGG
CTGACCCTCCAGTGTCGCTCTGACATTGGCTATGACAGATTCGCTCTATACAAGGAGGCG
GCACATGACCTTCCCCAGCACCTTAGCCTGCAGCCCCAGGCTGGGTTCTCGGGGGCCGAC
TTCCTCCTGGGCCCAGTGAGCGGCTCCCACGGGGGCCGGTACACATGCTATGGTGGACAC
AACCTCTCCTCCGAGTGGTCGGCCCCCAGTGACCCCCTGGACATCCTGGTCACAGGACAG
CTCTCCTACACACCCTCCCTCTCAGTGCAGCCAGGACCCACGGTGGCCTCAGGAGAGAAC
GTGACCCTGCTGTGTCAGTCCTGGAGCTCTGTGAACACTTTCTTTCTGTCCAAGGAGGGG
GCAGCTGACCCTCCCCTGCGTCTTAGATCAAAGTACCGAGCTGGGCATTACCAGGCCAAA
TTCTCCATGAATCCTGTGACCTCAGCCCAGGGAGGGACCTACAGGTGCTACGGTTCATAT
AGCAACTTCCCCTACCTGTTGTCACACCCCAGTGACGCCCTGGAGCTCCTGGTCTCAGTA
GCAGCTGACACCATCAGCCCACCCCAAAACAAGTCAGACCCCCACATTGCCTCCAACCCC
AAAGATTACATGCTGGAGAATCTCATCCGCATGGGTGTGGCAGGCTTGGTCCTGGTGGTC
CTCGGGATTCTGCTATTTCAGCCTCGACACAGCCACAGAAGAACCCCAGATGCAACCAGG
AGACAAACACAATGA
>Novel_Ig-like_Panthera_leo
ATGTCCCTGGGGTTCGCTTTTCTGCTGGGACTTGTGTTTTGTCTGGAACAAAGGATTTGG
GCAAAAAATGGATTATTACCCCAGCCCTCCATCTGGGCACTGCCCGGGACTGTGATTCCC
CAGGGCAGTTCTGTGACCATCCACTGCAGGGGACCTCCAGGAGTAGTCAGATGGCAGCTA
CTTAGAATAGGAACTTTCATCTCACGGTACGACAGAACCTCAGATGGATCCGAGGGAGTT
TCCACGTTTTCCATCCAGTCTGTGACATACATCAATGCAGGAATTTACTACTGTATATAC
TGGAAGAAAGGAGTCTGGTCAGGACGCAGTGACCCATTGGATCTGGTGGTGACAGGCGTA
TACAAGGACACACCCTCCCTGACTGCTCTTCCAGACCCCAATGTGACCTCAGGAGAGAAT
GTGACACTCCTTTGTGAAACATCTCAGTACTATGAAATCTTTAATTTGACTAAAGATGGA
AGGAATGTCTCTCCTCAGGATTTTTTACGTCAGGACCATAACACCTTCCTGATCTCTCCT
GTGACCCTTGCCCATGGGGGTATCTATAGATGCTATGGTTCTTCTAAAATCTACCCTCAC
AGCTGGTCACTGCCTAGCAACCCTGTTAAGCTTTTGGTTACAGATCCACCTGCTCCTGGA
AATGGACACCTTCCCATTGTGACTGGGATCTTGGCCATCGTTGTCTTACTTCTTCTCTTC
CTCCTCTTTCTCTTTTACCAATGTTGGCATCGGGTCAAACACGGGAACATTGATTGTGAG
ACCGAGAACCAGGTGAAGTATAAGAGCTCCTTCCCAGTCATGGATTTCCAGGAAGAAAAT
CAATATGATGTCTTAGATGACATCCAGCCTGAGAAGGACAGACAGATGGCTATGCAGGTC
CCCATAGTGGAAGACTCTCAGGAGGTGACCTATGCTCAGCTACACCAGGAAACCCTTAGG
GGGAACGTGGACACGCTACTCTCCCACACCCATGAGGATTCCTCTGGCCAGCCCTGTGTG
TATGCCACCCTCAACTTGTCCTGA
>LILRB1_Panthera_leo
ATGGGAGGCAGCGTCAGGACCCAGACCCTCACCGCCCTTCTGTGTCTCGGGCTGTGTCGG
GGTCCATGGGACCAGGTACAGGCAGGGTACCTTCCCAAACCCTCCATCAGGGCTGACCCC
AGCCCCAATGTCACCAGTGGGACCCGTGTGACCATCTGGTGTCAGGCATCTCTCCAGGCT
GATGTCTACTATCTGTATAAAGAGAGGGTCTCTGAACCCACGTCCATTGAGATCTCACAG
GATTCCAGCAACAAGGCCAGTTTCTCCCTTGGATTCATGAGTCTGCACAATGCAGGGCGA
TACCAGTGTCAATATCACAGCAGGAACGGCTGGTCACAGCGGAGTGACCTCCTGCCCCTG
GTGGTGACAGGAGTGTACAGCCCACCCTCCCTCTCAGCCATCCCAGGCCCCGTGGTGGCC
TCAGGAGGGAACGTGTCCCTCTCCTGTAGCTCACAGTACCCATGGCAAACCTTCCGTCTG
CTGAAGGAGGGGGGAGCCGACGCGCCCCGACCCCTGGAATTGAAGTTCCCTCGTGAGAAG
AGGCAGGCACTGTTCCCTGTGGGCCCCGTGAGCATCTCCCATGGGGGGACCTACAGGTGC
TACGTTTCTCCAGCTTCCTACCCGTATGCGTGGTCACTCCCCAGTGACCCTCTGCACCTT
CAGGTCACAGGCGCCTACAGGGAGCCCACCCTCTCAGCCCAGCCGGGCTCGCTGGTGCAG
GCTGGAGACAACCTGACCCTCCAGTGTCATTCAGAAGCCGGATTTGACACATTCGCTCTG
ATGAAGGATGAGGGGCTCACACCTCCCGTGCGTTTAGATGGGCAGCCCAGCCCTAACTTC
CCCCTCAGCCTTGTGAGCATCACCCACGGGGGCCGGTACAGATGCTATGGTGGACACAAC
CTCTCCTCCACGTGGTCGGCCCCCAGTGTCCCCTTGGACATCTTCATCACAGGCCTGTAC
AGGAAACCGTCCCTCTCGGCCCAGCCGGGGCCCTCAGTGTCCTGGGGAGAGAATGTGACC
CTGCAGTGTCGCTCGGAAATCTGGCTCGACACCTTCTACCTGTCCAAGGAGGGGTCACCT
GCTCCTCCCCAGCACATTCGTCTGCAGGACACAACTGCACCTTATCAGGCCAACTTCAAC
ATGAGTCCTGTGACCTCAGACCGTGAGGGGACCTACCGGTGCCACGCCTCATCCAGCACC
TCTCCCTACCTGTTGTCACACCCCAGTGACCCCCTGGAGCTGCTGGTCTCAGGAGGCTCT
GAGGATGCACCAGTCACCCCATGGAGGGGTCCCAACCGGTACCTGTACGTCCTCATCGGG
GCCGCGGGGGCCTTCGTCCTGCTGCTCTGCCTCCTCGTCGTCCTCCTCGTCCGTCGCCGG
CGTCAGGGCAAAGGCAGGAAGCCGGCAGCAGCAGCCACAATCCCAGCGCCTGAGGATGAA
GGCCTGCGTGGGAGCTCCGGTCCCGCTGCCACGGCCGCCCAGGATGAGAACTTGTATGCT
GTCATGAAAGACACACAGGCTGAAGAGGACAGACAGCTGGCCAGCCAGGCTGTAGTCTCT
GAAAACTCCCAAGATGGGACTTATGCCCAGATCAACAGCTTGGTCTCTGAAGACCCTCAG
GACGTGACCTATGCCCAGCTCAACTGCCTGACCCTCAGGCGGGTGACAAGTGGACCCGCT
TCCTCCCAAGCAGAGCCTCCAGCAGAGCCCTGTGTGTACGCATCTCTGGCCATCCGCTAG

>LILRB2_Panthera_leo
ATGACCCCCACCCTCACGGCCCTGCTCCTCCTCGGTCTGAGTGTGGAACCCAGGACCCGA
ACGCAGGCAGAAACCCTCCCCAAACCCTCCATCTGGGCTGAGCCAGGCTCTGTGGTCCCC
TGGGGTAGCGCTGTGAACATCTGGTGTCAGGGGACCCTGGAGGCCCAGAAGCTCCATGTG
TATAAAGAAGAAGGCTCAGTGTACCTGGACAGACAGCCCACACTAGAGCCTGGGAACAAG
GCCAAGTTCTCCATCGCACACATGACAGATAGACATGCAGGACGGTATCACTGTTCCTAT
CGAAGCCCCGCTGGCTTGTCAGAGCGCAGTGACCCCCTGGAGCTGGTGGTGACAGGATTC
CATGGCAAACCCCGTCTCTCAGCCCTGCCCAGCCCCGTCGTGACTTCAGGAGGGAAGGTG
ACCCTCCAGTGCACCTCATGGATGGGATTCCATAGGTTCGTCCTGATGAAGGAAGGAGAA
CCCAAACCCTCCTGGACCCTGGACTCCCAGCAACCCACCAGTGGACAGTTCCAGGCCCTG
TTTCCTATGGGCCCTGTGACCCCCCGCGCCAGGTGGACATTCAGATGCCATGGCTATTTC
AACAACACTCCCCAGTTGTGGTCACAGCCCAGTGACCCCCTAGAACTGCTGGTCTCAGGT
GTGTCCAGGAAGCCCTCCCTCCTGACCCAGCAGAGCCCTGTCGTGACCCCTGGACAGAGG
CTGACCCTCCAGTGTCGCTCTGACATCGGCTATGACAGATTCACTCTGTACAAGGAGGGG
GCACGTGACCTTCCCCAGCACCTTAGCCTGCAGCCCCAGGCTGGGCTCTCGGGGGCCGAC
TTCCCCCTGGGCCCAGTGAGCAGCTCCCACGGGGGCCGGTACATATGCTATGGTGGACAC
AACCTCTCCTCCGAGTGGTCGGCCCCCAGTGACCCCCTGGACATCCTGGTCACAGGACAG
CTCCTCTCCACACCCTCCCTCTCGGTGCAGCCGGGACCCATGGTGGCCTCAGGAGAGAAT
GTGACCCTGCTGTGTCAGTCCTGGAGCTTTGTGGACACTTTCCTTCTGTCCAAGGAGAGG
GCAGCCGACCCTCCCCTGCGTCTTAGATCAAAGTACCAAGCTGGACATTACCAGGCCAAA
TTCTCCATGAGTCCTGTGACCTCAGCCCAGGGGGGGACCTACAGGTGCTACGGCTCATAC
AGCAACTTCCCCTACCTGTTGTCACACCCCAGTGACCCCCTGGAGCTCCAGGTCTCAGGA
TCCTCTGGAGAGCCCGGCCCCCCAGCCACAGATCCCAGCTCAACAGCTGGTCCCAACCGG
TACCTGTACGTCCTCATCGGGGCCGCGGGGGCCTTCGTCCTGCTGCTCTGCCTCCTCGTC
GTCCTCCTCGTCCGTCGCCGGCGTCAGGGCAAAGGCAGGAAGCCGGGGGCCGCAGACCCA
GAGCCCCAGGACAGAGGCCTGCAGGACAGCTCCGGGCCAGCTGCCGCCACCCAGGAGGAG
ACCCTCTCAGATGCCGCCGTGCAAGACGCACAGCCCGAGGAGGGGGTGGAGCTGGACCAG
CGGCAGGACGCGGAGGATGGGGACCCCCAAGGAACGACGTATGCCCAGGTGAGCCACTCA
AGATCAAGACTCAGTCGGGGACCGGCCACTTCTCCTTCCCCCCTGTCGGGGGGATTGCCG
GACACAGAAGACAAACAAGCAGAGGAAGACAGGCAGATGGACAGTCAGGCTGCCGCATCT
GACGCCCCCCCAGATGTGACCTACGCCCAGCTGAACCGCTTGACGCTCAGACGGGAGACG
AGTGCACCCCATTCCTCCCAAGCCGGGAAGCCTCCAGCAGAGCCCAGCGTGTATGCTGCT
CTGGCCATCCGCTAG
>LILRA3_Panthera_leo
ATGGGAGGCAGCGTCAGGACCCAGACCCTCATCGCCCTTCTGTGTCTCGGGCTGTGTCGG
GGTCCATGGGACCAGGTACAGGCAGGGTACCTTCCCAAACCCTCCATCAGGGCTGACCCC
AGCCCCAATGTCACCAGTGGGACCCGTGTGACCATCTGGTGTCAGGCATCTCTCCAGGCT
GATGTCTACTATCTGTATAAAGAGGGGGTCTCTGAACCCACGTCCATTGAGATCTCACAG
GATTCCAGCAACAAGGCCAGTTTCTCCCTTGGATTCATGAGTCTGCACAATGCAGGGCGA
TACCAGTGTCAATATCACAGCAGGAACGGCTGGTCACAGCGGAGTGACCTCCTGCCCCTG
GTGGTGACAGGAGTGTACAGCCCACCCTCCCTCTCAGCCATCCCAGGCCCCGTGGTGGCC
TCAGGAGGGAACGTGTCCCTCTCCTGTAGCTCACAGTACCCATGGCAAACCTTCCGTCTG
CTGAAGGAGGGGGGAGCCGACGCGCCCCGACCCCTGGAATTGAAGTTCCCTCGTGAGAAG
AGGCAGGCACTGTTCCCTGTGGGCCCCGTGAGCATCTCCCATGGGGGGACCTACAGGTGC
TACGTTTCTCCAGCTTCCTACCCGTATGCGTGGTCACTCCCCAGTGACCCTCTGCACCTT
CAGGTCACAGGCGCCTACAGGGAGCCCACCCTCCTAGCCCAGTTGGGCTCACTAGTGCAG
CCTGGAGACAACCTGACCCTCCAGTGTCACTCTGAGGCTGGATTTGACACATTCGCTCTG
ATGAAGGATGAGGGGCTCACACCTCCCGTGTGTCTAGATGGGCAGCCCAGCCCCAACTTA
TCCCTGGGCTGTGTGACCCCCTCCCACGGGGGCCAGTACAGATGTTATGGTGGACACAAC
CTCTCCTCCACATGGTCGGTCCCGAGTGCCCCCTTGGACATCCTGATCACAAGCCTGTAC
AGGAAACCGTCCCTCTCGGCCCAGCCGGGGCCCTCAGTGTCCTGGGGAGAGAGTGTGACC
CTGCAGTGTCGCTCGGAAATCTGGCTCGACACCTTCTACCTGTCCAAGGAGGGGTCACCT
GCTCCTCCCCAGCACATTCGTCTGCAGGACACAACTGCACCTTATCAGGCCAACTTCAAC
ATGAGTCCTGTGACCTCAGACCGTGAGGGGACCTACCGGTGCCACGCCTCATCCAGCACC
TCTCCCTACCTGTTGTCACACCCCAGTGACCCCCTGGAGCTGCTGGTCTCAGCAGCTGAC
ACCATCCTCCCATCACAAAACAAGTCAGACCCCAACAGTGACTCCCACTCCAAAGATTAC
ACAGTGGAGAATCTCATCCGCATGGGCATGGCTGGCTTGATTCTGGTGGTCCTTGGGATT
CTACTATTTCGGGATCACTCCAGTCAGAGGAGAATCCAAGATGAGGCCAGGAGGTAA
>LILRA4_Panthera_leo
ATGACCCCCACCCTCACTGCCCTGCTCCTCCTCGGGCTGAGTGTGGAACCCAGGACCCAA
GTGCAGGCAGGGACCCTCCCCACACCCTCCATCTGGGCTGAGCCAAGCTCTGTGGTCCCT
TGGGGTAGCACTGTGACCATTTGGTGTCAGGGGACCCTGGAGGCCGCGGAGTTCTATCTG
GATAAAGATGGACACTCAGTGCCCTGGGACAGACAACCCGCAGTGGAGCCCAGGGACAAG
GCCAAGTTCTCCATCATATACATGACAGAGCAGTATGCAGGCCAATATCACTGTTCCTAT
CGGAGCCCCGCTGGCTTGTCAGAGCGCAGTGACCCCCTGGAGCTGGTGGTGACAGGATTC
CATGGCAAACCCACTCTCTCAGCCCTGCCCAACCCCATGGTGACTTCAGGAGGGAAGGTG
ACCCTCCAGTGCACCTCATGGATGGGATTCCATAGGTTCGTCCTGATGAAGGAAGGAGAA
CCCAGACTCGCCTGGACCCTCGACTCCCAGCGACCCACCAGTGGGCAGTTCCAGGCCCTG
TTTCCTGTGGGCCCCATAACCCCCAGGCTCAGGTGGACCTTCAGATGCTATGGCTATTTC
AGAAACACCCCCCACATATGGTCACTCTCCAGTGATCCCCTGGAGCTCCCGGTCTCAGGA
ACCTCTGGAGGCCCCAGCCCCCCACCCACAGATCCCAGCTCAACAGCTGGAGCAGCTGAC
ACCATCAGCCCATCACAAAACAAGTCAGACCACAACACTGCGTCCCACCCCAAAGATTAC
ACAGTAGAGAATCTCATCCGCATGGTCATGGCTGGCTTGATCCTGGTTGTCCTCGGGATT
CTGCTATTTCAGGATCACTACAGTCAGAGAGGAATCCAAGATGCATCCAGGAGGTAA
>LILRB5_Panthera_leo
ATGACCCCCACCCTCATGGCCCTGCTCCTCCTCGGGCTGAGTGTGGGCCCCAGGACCCGA
GCGCAGGCAGAAACCCTCCCCAAACCCTCCATCTGGGCTGAGCCAGGCTCTGTGGTCCCC
CGGGGTAGTGCTGTGACCATTTGGTGTCAGGGAATCCTGGAGGCCCAAGTGTTCTTTCTG
GATAAAGAGGAACACTCAGGGTTCTGGGATGTTCATTTCCCAAAGAAGCCTGGGAACACG
GCCAAGTTCTCCATCGCACACATGACAGATAGACATGCAGGACGGTATCACTGTTCCTAT
CGAAGCCCCGCTGGCTTGTCAGAGCGCAGTGACCCCCTGGAGCTGGTTGTGACAGGATTC
CATGGCAAACCCCGTCTCTCAGCCCTGCCCAGCCCCGTCGTGACCTCAGGAGGGAAGGTG
ACTCTCCAGTGTGCCTCATGGGAGAAATTTGACAGGTTTGTCCTGAGGAAGGAAGGAGAA
CCCAGACCCTCGTCGACCCTCGACTCCCAGCGACCCACTAGCGGGCAGTTCGAGGCCCTG
TTTCCTGTGGGCCCCGTGACCCCCTACGTCAGGTGGACATTCAGATGCTATGGCTATTTC
AGCAAAACCCCCCAGATGTGGTCCTACCCCAGTAAACCCCTGGAGCTCCTGGTCTCAGGA
ACTTCTGGGGGCCCCAGCCCCCCACCCACAGGACCTGGCTCCACAGAGAGTCTTGAAAAG
TACCAGAAAATTGCGATCGGGGCCTCTGTGACCTTAATCTTGCTGCTTGCCCTCCTTGTC
CTCCTCCTCCTTCTCCGACTCCGGCACCAGAGAAAATGCTGCAAGTCAGGTGCTCTGCAT
CCTGAGGCTGAGACCAGAGCCCTGCAGAAAAGCTCCGACTCCGTGGCTCCTGTCCAGGAG
GAGAAGCAGGATGCTGAGGTGAGAGAGTCCCAACCTGAGGAAGACAGACAGATGGACAGT
TGGGCTGCGGCATCTGAAGACCCCCAGGATGTGACCTATGCCCAGCTGAACAGCCTGAAT
CTTGAACAGGAGACAAGTGCACCCCCTTCCTCACGGGCAGGGGAGCTGCCCGCAGAGCCC
ATCATGTATGCCACTCTGGCCAGGAAGGACGCACACCCCACACTCCAGGGAGGGGACTGC
AGGAACCCCAGGACGCAGTGA
>LILRB6_Panthera_leo
ATGACCCCCACCCTCACGACCCTGCTTCTCCTCGGGCTGAGTGTGGGACCCAGGACCCGA
GCTCAGGCAGGGGCCCTCCCTGCACCCTCCCTCTGGGCTGAGCCAGGCTCTGTGGTCCCT
TGGGGTAGCGCTGTGACCATCTGGTGTCAGGGAATCCTGGAGGCCCACGAGTTCCATCTG
GATAAAGACGGACACTCAATGCCCTGGGACAGACAGAGGCCACTGGAGCCTGGGAACAAA
GCCAAGTTCTCCATCACATACGTGAGAGAGCAGTATGCAGGCCGATATCACTGTTCCTAT
CGAAGCCCCGCTGGCTCGTCAGAGCGCAGTGACCCCCTGGAGCTGGTGGTGACAGGTTTC
CATGCTGAACCCACTCTCTCAGCCCTGCCCAACCCCATGGTGACTTCAGGAGGGAAGGTG
ACCCTCCAGTGCACCTCATGGATGGGATTCCATAGGTTCGTCCTGATGAAGGAAGGAGAA
CCCAGGCCCGTCTGGACCCTGGACTCCCAGGAACCCACCAGTAGACAGTTCCAGGCCCTG
TTTCTTGTGGGCCCTGTGACCCCCCGCGCCAGGTGGACATTCAGATGCCATGGCTATTTC
AACAACACTCCCCAGTTGTGGTCACAGCCCAGTGACCCCCTAGAACTGCTGGTCTCAGGT
GTGTCCAGGAAGCCCTCCCTCCTGACCCAGCAGAGCCCTGTCGTGACCCCTGGACAGAGG
CTGACCCTCCAGTGTCGCTCTGACATCGGCTATGACAGATTCGCTCTATACAAGGAGGCG
GCACGTGACCTTCCCCAGCACCTTAGCCTGCAGCCCCAGGCTGGGCTCTCGGGGGCCGAC
TTCCCCCTGGGCCCAGTGAACAGCTCCCACGGGGGCCGGTACACATGCTATGGTGGACAC
AACCTCTCCTCCGAGTGGTCGGCCCCCAGTGACCCCCTGGACATCCTGGTCACAGGACAG
CTCCTCTCCACGCCCTCCCTCTCGGTGCAGCCGGGACCCATGGTGGCCTCAGGAGAGAAT
GTGACCCTGCTGTGTCAGTCCTGGAGCTTTGTGGACACTTTCCTTCTGTCCAAGGAGGGG
GCAGCCGACCCTCCCCTGCGTCTTAAATCAAAGTACCGAGTTGGATATTACCAGGCCAAA
TTCTCCATGAGTCCTGTGACCTCAGCCCAGGGGGGGACCTACAGGTGCTACGGCTCATAT
AGCACCTCCCCCCACCTGTTGTCACACCCCAGTGACCCCCTGGAGCTCCAGGTCTCAGGA
TCCTCTGGAGAGCCCGGCCCCCCAGCCACAGATCCCAGCTCAACAGCTGGTCCCAACCGG
TACCTGTACGTCCTCATCGGGGCCGCGGGGGCCTTCGTCCTGCTGCTCTGCCTCCTCGTC
GTCCTCCTCGTCCGTCGCCGGCGTCAGGGCAAAGGCAGGAAGCCGGGGGCCGCAGACCCA
GAGCCCCAGGACAGAGGCCTGCAGGACAGCTCCGGGCCAGCTGCCGCCACCCAGGAGGAG
ACCCTCTCAGATGCCGCCGTGCAAGACGCACAGCCCGAGGAGGGGGTGGAGCTGGACCAG
CGGCAGGACGCGGAGGATGGGGACCCCCAAGGAACGACGTATGCCCAGGCTGCCGCATCT
GACGCCCCCCCAGATGTGACCTACGCCCAGCTGAACCGCTTGACGCTCAGACGGGAGACG
AGTGCACCCCATTCCTCCCAAGCCGGGGAGCCTCCAGCAGAGCCCAGCGTGTATGCTGCT
CTGGCCATCCGCTAG
>LILRA7_Panthera_leo
ATGACCCCCACCCTCACAGCCCTGCTTCTCCTCGGACTGAGTGTGGGCCCCAGGACCCGA
GGGCAGGCAGGCGCCCTCCCCAAACCCACCATCTGGGCTGAGCCAGGCCTTGTGGTCCCC
TGGGGGACACCTGTGACCATCTGCTGTCAGGGGACTCTGGAGTCCCAAGTGTTCCTTCTG
GATGAAGAGGGAAGATTAGGGCTTCAGGATGTTCATATCCCAAAGAAGCCTGGGAACACG
GCCAAGTTCTCCATCGCACACATGACAGATAGACATGCAGGACGGTATCACTGTTCCTAT
CGAAGCCCCGCTGGCTTGTCAGAGCGCAGTGACCCCCTGGAGCTGGTGGTGACAGGATTC
CATGGCAAACCCCGTCTCTCAGCCCTGCCCAGCCCCGTCGTGACCTCAGGAGGGAAGGTG
ACCCTCCAGTGCACCTCATGGATGGGATTCCATAGGTTCGTCCTGATGAAGGAAGGAGAA
CCCAAACCCGCCTGGACCCTCGACTCCCAGCGACACACCAGTGGACAGTTCCAGGCCCTG
TTTCCTGTGGGCCCTGTGACCCCCCGCGCCAGGTGGACATTCAGGTGCCATGGCTATTTC
AACAACACTCCCCAGTTGTGGTCACAGCCCAGTGACCCCCTAGAACTGCTGGTCTCAGGT
ATGTCCAGGAAGCCCTCCCTCCTGACCCAGCAGAGCCCTTTCTTGACCCCTGGACAGAGG
CTGACCCTCCAGTGTCGCTCTGACGTCGGCTATGACAGATTCGCTCTGTACAAGGAGGCG
GCACATGACCTTCCCCAGCACCTTAGCCTGCAGCCCCAGGCTGGGCTCTCGGGGGCCGAC
TTCCCCCTGGGCCCAGTGAGCAGCTCCCACGGGGGCCGGTACACATGCTATGGTGGACAC
AACCTCTCCTCCGAGTGGTCGGCCCCCAGTGACCCCCTGGACATCCTGGTCACAGGGCAG
CTCTCCTACACACCCTCCCTCTCAGTGCAGCCAGGACCCACGGTGGCCTCAGGAGAGAAC
GTGACCCTGCTGTGTCAGTCCTGGAGCTCTGTGAACACTTTCTTTCTGTCCAAGGAGGGG
GCAGCCGACCCTCCCCTGCGTCTTAGATCAAAGTACCGAGCTGGACATTACCAGGCCAAA
TTCTCCATGAGTCCTGTGACCTCAGCCCAGGGGGGGACCTACAGGTGCTACGGCTCATAT
AGCAACTTCCCCTACCTGTTGTCACACCCCAGTGACGCCCTGGAGCTCCTGGTCTCAGTA
GGAGCTGACACCATCAGCCCACCCCAAAACAAGTCAGACCCCAACATTGCCTCCAACCCC
AAAGATTACACGATGGAGAATCTCATCCGCATGGGTGTGGCAGGCTTGATCCTGGTGGTC
CTCGGGATTCTGCTATTTCAGCCTCGACACAGCCACAGAAGAACCCCAGATGCAACCAGG
AGACAAACACAATGA
>Novel_Ig-like_Panthera_tigris
ATGTCCCTGGGGTTCGCTTTTCTGCTGGGACTTGTGTTTTGTCTGGAACAAAGGATTTGG
GCAAAAAATGGATTATTACCCCAGCCCTCCATCTGGGCACTGCCCGGGACTGTGATTCCC
CAGGGCAGTTCTGTGACCATCCACTGCAGGGGACCTCCAGGAGTAGTCAGATGGCAGCTA
CTTAGAATAGGAACTTTCATCTCACGGTACGACAGAACCTCAGATGGATCCCAGGGAGTT
TCCACGTTTTCCATCCAGTCTGTGACATACATCAATGCAGGAATTTACTACTGTATATAC
TGGAAGAAAGGAGTCTGGTCAGGACGCAGTGACCCATTGGATCTGGTGGTGACAGGCGTG
TACAAGGACACACCCTCCCTGACTGCTCTTCCAGACCCCAATGTGACCTCAGGAGAGAAC
GTGACACTCCTTTGTGAAACACCTCAGTACTATGAAATCTTTAATTTGACTAAAGATGGA
AGGAATGTCTCTCCTCAGGATTTTTTACGTCAGGACCATAACACCTTCCTGATCTCTCCT
GTGACCCTTGCCCATGGGGGTATCTATAGATGCTATGGTTCTTCTAAAATCTACCCTCAC
AGCTGGTCACTGCCTAGCAACCCTGTTAAGCTTTTGGTTACAGATCCACCTGCTCCTGGA
AATGGACACCTTCCCATTGTGACTGGGATCTTGGCCATCGTTGTCTTACTTCTTCTCTTC
CTCCTCTTTCTCTTTTACCAATGTTGGCATCGGGTCAAACACGGGAACATTGATTGTGAG
ACCGAGAACCAGGTGAAGTATAAGAGCTCCTTCCCAGTCATGGATTTCCAGGAAGAAAAT
CAATATGATGTCTTAGACGACATCCAGCCTGAGAAGGACAGACAGATGGCTATGCAGGTC
CCCATAGTGGAAGACTCTCAGGAGGTGACCTATGCTCAGCTACACCAGGAAACCCTTAGG
AGGAACGTGGACACGCTACTCTCCCACACCCATGAGGATTCCTCTGGCCAGCCCTGTGTG
TATGCCACCCTCAACTTGTCCTGA
>LILRB1_Panthera_tigris
ATGGGAGGCAGCGTCAGGACCCAGACCCTCACCGCCCTTCTGTGTCTCGGGCTGTGTCGG
GGTCCATGGGACCAGGTACAGGCAGGGTACCTTCCCAAACCCTCCATCAGGGCTGACCCC
AGCCCCAATGTCACCAGTGGGACCCGTGTGACCATCTGGTGTCAGGCATCTCTCCAGGCT
GATGTCTACTATCTGTATAAAGAGAGGGTCTCTGAACCCACGTCCATGGAGATCTCACAG
GATTCCAGCAACAAGGCCAGTCTCTCCCTTGGATTCATGAGTCTGCACAATGCAGGGCGA
TACCAGTGTCAATATCACAGCAGGAACGGCTGGTCACAGCGGAGTGACCTCCTGCCCCTG
GTGGTGACAGGAGTGTACAACCCACCCTCCCTCTCAGCCATCCCAGGCCCCGTGGTGGCC
TCAGGAGGGAACGTGTCCCTCTCCTGTAGCTCACAGTACCCATGGCAAACCTTCCGTCTG
CTGAAGGAGGGGGGAGCTGACGCGCCCCGACCCCTGGAATTGAAGTTCCCTCGTGAGAAG
AGGCAGGCACTGTTCCCTGTGGGCCCCGTGAGCATCTCCCATGGGGGGACCTACAGGTGC
TACGTTTCTCCAGCTTCCTACCCGTATGCGTGGTCACTCCCCAGTGACCCTCTGCACCTT
CAGGTCACAGGCGCCTACAGGGAGCCCACCCTCTCAGCCCAGCCGGGCTCGCTGGTGCAG
GCTGGAGACAACCTGACCCTCCAGTGTCATTCAGAAGCCGGATTTGACACATTCGCTCTG
ATGAAGGATGAGGGGCTCACACCTCCCGTGCGTTTAGATGGGCAGCCCAGCCCTAACTTC
CCCCTCAGCCTTGTGAGCAGCACCCACGGGGGCCGGTACAGATGCTATGGTGGACACAAC
CTCTCCTCCACGTGGTCGGCCCCCAGTGTCCCCTTGGACATCTTCATCACAGGCCTATAC
GGGAAACCGTCCCTCTCGGCCCAGCCGGGGCCCTCAGTGTCCTGGGGAGAGAATGTGACC
CTGCAGTGTCGCTCGGAAATCTGGCTCGACACCTTCTACCTGTCCAAGGAGGGGTCACCT
GCTCCTCCCCAGCACATTCGTCTGCAGGACACAACTGCACCTTATCAGGTCAACTTCAAC
ATGAGTCCTGTGACCTCAGACCATGAGGGGACCTACAGGTGCTACGCCTCATCCAGCACC
TCTCCCTACCTGTTGTCACACCCCAGTGACCCCCTGGAGCTGCTGGTCTCAGGAGGCTCT
GAGGATGCACCAGTCACCCCATGGAGGGGTCCTAACCGGTACCTGTACGTCCTCATCGGG
GCCGCGGGGGCCTTCGTCCTGCTGCTCTGCCTCCTCGTCGTCCTCCTCGTCCGTCGCCAG
TGTCAGGGCAAAGGCAGGAAGCCGGCAGCAGCAGCCACAATCCCAGCGCCTGAGGATGAA
GGCCTGCGTGGGAGCTCCGGTCCCGCTGCCACGGCCGCCCAGGATGAGAACTTGTATGCT
GTCATGAAAGACACACAGGCTGAAGAGGACAGACAGCTGGCCAGCCAGGCTGTAGTCTCT
GAAAACTCCCAAGATGGGACTTATGCCCAGATCGACAGCTTGGTCTCTGAAGACCCTCAG
GATGTGACCTATGCCCAGCTCAACTGCCTGACCCTCAGGCGGGTGACAAGTGGACCCGCT
TCCTCCCAAGCAGAGCCTCCAGCAGAGCCCAGTGTGTACGCATCTCTGGCCATCCGCTAG

>LILRA4_Panthera_tigris
ATGACCCCCACCCTCACGGCCCTGCTTCTCCTCGGGCTGAGTGTGGAACCCAGGACCCAA
GTGCAGGCAGGGACCCTCCCCACACCCTCCATCTGGGCTGAGCCAGGCTCTGTGGTCCCT
TGGGGTAGCACTGTGACCATTTGGTGTCAGGGGACCCTGGAGGCCGTGGAGTTCTATCTG
GATAAAGATGGACACTCAGTGCCCTGGGACAGACAACCCGCAGTGGAGCCCAGGGACAAG
GCCAAGTTCTCCATCATATACATGACAGAGCAGTATGCAGGCCAATATCACTGTTCCTAT
CGGAGCCCCGCTGGCTTGTCAGAGCGCAGTGACCCCCTGGAGCTGGTGGTGACAGGATTC
CATGGCAAACCCACTCTCTCAGCCCTGCCCAACCCCATGGTGACTTCAGGAGGGAAGGTG
ACCCTCCAGTGCACCTCATGGATGGGATTCCATAGGTTCGTCCTGATGAAGGAAGGAGAA
CCCAGACTCGCCTGGACCCTCGACTCCCAGCGACCCACGAGTGGGCAGTTCCAGGCCCTG
TTTCCTGTGGGCCCCATAACCCCCAGGCTCAGGTGGACCTTCAGATGCTATGGCTATTTC
AGAAACACCCCCCACATATGGTCACTCTCCAGTGATCCCCTGGAGCTCCTGGTCTCAGGA
ACCTCTGGAGGCCCCAGCCCCCCACCCACAGATCCCATCTCAACAGCTGGAGCAGCTGAC
ACCATCAGCCCATCACAAAACAAGTCAGACCACAACACTGCGTCCCACCCCAAAGATTAC
ACAGTAGAGAATCTCATCCGCATGGTCATGGCTGGCTTGATCCTGGTTGTCCTCGGGATT
CTGCTATTTCAGGATCACTACAGTCAGAGAGGAATCCAAGATGCATCCAGGAGGTAA
>LILRB5_Panthera_tigris
ATGACCCCCACCCTCACGGCCCTGCTCCTCCTCGGGCTGAGTGTGGGCCCCAGGACCCGA
GCGCAGGCAGAAACCCTCCCCAAACCCTCCATCTGGGCTGAGCCAGGCTCTGTGGTCCCC
CGGGGTAGTGCTGTGACCATTTGGTGTCAGGGAATCCTGGAGGCCCAAGTGTTCTTTCTG
GATAAAGAGGAACACTCAGGGTTCTGGGATGTTCATTTCCCAAAGAAGCCTGGGAACACG
GCCAAGTTCTCCATCACACACATGACAGATGGACATGCAGGACGGTATCACTGTTCCTAT
CGAAGCCCCGCTGGCTTGTCAGAGCGCAGTGACCCCCTGGAGCTGGTGGTGACAGGATTC
CATGGCAAACCCCGTCTCTCAGCCCTGCCCAGCCCCGTCGTGACCTCAGGAGGGAAGGTG
ACTCTCCAGTGTGCCTCATGGGAGAAATTTGACAGGTTTGTCCTGAGGAAGGAAGGAGAA
CCCAGACTCTCGTCGACCCTCGACTCCCAGCGACCCACTAGTGGGCAGTTCGAGGCCCTG
TTTCCTGTGGGCCCCGTGACCCCCAACGTCAGGTGGACATTCAGATGCTATGGCTATTTC
AGCAAAACCCCCCAGATGTGGTCCTACCCCAGTAAACCCCTGGAGCTCCTGGTCTCAGGA
ACTTCTGGGGGCCCCAGCCCCCCACCCACAGGACCTGGCTCCACAGAGAGTCTTGAAAAG
TACCAGAAAATTGCGATCGGGGCCTCTGTGACCTTAATCTTGCTGCTTGCCCTCCTTGTC
CTCCTCCTCCTTCTCCGACTCCAGCACCAGAAAAAATGCTGCAAGTCAGGTGCTCTGCAT
CCTGAGGCTGAGACCAGAGCCCGGCAGAAAAGCTCCGACTCCGTGGCTCCTGTCCAGGAG
GAGAAGCAGGATGCTGAGGTGAGAGAGTCCCAACCTGAGGAAGACAGACAGATGGACAGT
TGGGCTGCGGCATCTGAAGACCCCCAGGATGTGACCTATGCCCAGCTGAGCAGCCTGAAT
CTTGAACAGGAGACAAGTGCACCCCCTTCCTCACGGGCAGGGGAGCTGCCCGCAGAGCCC
ATCATGTATGCCACTCTGGCCAGGAAGGACGCACACCCCACACTCCAGGGAGGGGACTGC
AGGAACCCCAGGACGCAGTGA
>LILRB6_Panthera_tigris
ATGACCCCCAACCTCACGACCCTGCTTCTCCTCGGGCTGAGTGTGGGACCCAGGACCCGA
GCTCAGGCAGGGACCCTCCCCAAACCCTCCCTCTGGGCTGAGCCAGGCTCTGTGGTCCCT
TGGGGTAGCGCTGTGACCATCTGGTGTCAGGGAATCCTGGAGGCCCACGAGTTCCATCTG
GATAAAGACGGACACTCAATGCCCTGGGACAGACAGAGGCCACTGGAGCCTGGGAACAAA
GCCAAGTTCTCCATCACATACGTGAGAGAGCAGTATGCAGGCCGATATCACTGTTCCTAT
CAAAGCTCCACTGGCTCCTCAGAGAGCAGTGACCCCCTGGAGCTGGTGGTGACAGGTTTC
CATGCCGAACCCACTCTCTCAGCCCTGCCCAACCCCATGGTGACTTCAGGAGGGAAGGTG
ACCCTCCAGTGCACCTCATGGATGGGATTCCATAGGTTCGTCCTGATGAAGGAAGGAGAA
CCCAGGCCCGTCTGGACCCTGGACTCCCAGCAACCCACCAGTAGACAGTTCCAGGCCCTG
TTTCTTGTGGGCCCTGTGACCCCCCGCGCCAGGTGGACATTCAGATGCCATGGCTATTTC
AACAACACTCCCCAGTTGTGGTCACAGCCCAGTGACCCCGTAGAACTGCTGGTCTCAGGT
GTGTCCAGGAAGCCCTCCCTCCTGACCCAGCAGAGCCCTGTCGTGACCCCTGGACAGAGG
CTGACCCTCCAGTGTCGCTCTGACATCGGCTATGACAGATTCGCTCTATACAAGGAGGCG
GCACGTGACCTTCCCCAGCACCTTAGCCTGCAGCCCCAGGCTGGGCTCTCGGGGGCCGAC
TTCCCCCTGGGCCCAGTGAACAGCTCCCACGGGGGCCGGTACACATGCTATGGTGGACAC
AACCTCTCCTCCGAGTGGTCGGCCCCCAGTGACCCCCTGGACATCCTGGTCACAGGACAG
CTCCTCTCCACACCCTCCCTCTCGGTGCAGCCAGGACCCATGGTGGCCTCAGGAGAGAAT
GTGACCCTGCTGTGTCAGTCCTGGAGCTTTGTGGACACTTTCCTTCTGTCCAAGGAGGGG
GCAGCTGACCCTCCCCTGCGTCTTAGATCAAAGTACCGAGTTGGACATTACCAGGCCAAA
TTCTCCATGAGTCCTGTGACCTCAGCCCAGGGGGGGACCTACAGGTGCTACGGCTCATAT
AGCACCTCCCCCCACCTGTTGTCACACCCCAGTGACCCCCTGGAGCTCCAGGTCTCAGGA
TCCTCTGGAGAGCCCGGCCCCCCAGCCACAGATCCCAGCTCAACAGCTGGTCCCAACCGG
TACCTGTACGTCCTCATCGGGGCCGCGGGGGCCTTCGTCCTGCTGCTCTGCCTCCTCGTC
GTCCTCCTCGTCCGTCGCCGGCGTCAGGGCAAAGGCAGGAAGCCGGGGGCCGCAGACCCA
GAGCCCCAGGACAGAGGCCTGCAGGACAGCTCCGGGCCAGCTGCCGCCACCCAGGAGGAG
ACCCTCTCAGATGCCGCCGTGCAAGACGCACAGCCCGAGGAGGGGGTGGAGCTGGACCAG
CGGCAGGACGCGGAGGATGGAGACCCCCAAGGAACGACGTATGCCCAGGCTGCCGCATCT
GACGCCCCCCCAGATGTGACCTACGCCCAGCTGAACCGCTTGACGCTCAGACGGGAGACG
AGTGCACCCCATTCCTCCCAAGCCGGGGAGCCTCCAGCAGAGCCCAGCGTGTATGCTGCT
CTGGCCATCCGCTAG
>LILRA7_Panthera_tigris
ATGACCCCCACCCTCACAGCCCTGCTTCTCCTCGGACTGAGTGTGGGCCCCAGGACCCGA
GGGCAGGCAGGGGCCCTCCCCAAACCCACCATCTGGGCTGAGCCAGGCCTTGTGGTCCCC
TGGGGGACACCTGTGACCATCTGCTGTCAGGGGACTCTGGAGTCCCAAGTGTTCCTTCTG
GATGAAGAGGGAAGATTAGGGCTTCAGGATGTTCATATCCCAAAGAAGCCTGGGAACACG
GCCAAGTTCTCCATCGCACACATGACAGATAGACATGCAGGACGGTATCACTGTTCCTAT
CGAAGCCCCGCTGGCTTGTCAGAGCGCAGTGACCCCCTGGAGCTGGTGGTGACAGGATTC
CATGGCAAACCCCGTCTCTCAGCCCTGCCCAGCCCCGTCGTGACCTCAGGAGGGAAGGTG
ACCCTCCAGTGCACCTCATGGATGGGATTCCATAGGTTCGTCCTGATGAAGGAAGGAGAA
CCCAAACCCTCCTGGACCCTGGACTCCCAGCAACCGACCAGTGGACAGTTCCAGGCCCTG
TTTCCTGTGGGCCCTGTGACCCCCAGCGCCAGGTGGACTTTCAGATGCCATGGCTATTTC
AACAACACTCCCCAGTTGTGGTCACAGCCCAGTGACCCCCTAGAACTGCTGGTCTCAGGT
ATGTCCAGGAAGCCCTCCCTCCTGACCCAGCAGAGCCCTGTCGTGACCCCTGGACAGAGG
CTGACCCTCCAGTGTCGCTCTGACATCGGCTATGACAGATTCGCTCTGTACAAGGAGGCG
GCACATGACCTTCCCCAGCACCTTAGCCTGCAGCCCCAGGCTGGGCTCTCGGGGGCCGAC
TTCCCCCTGGGCCCAGTGAGCAGCTCCCACGGGGGCCGGTACACATGCTATGGTGGACAC
AACCTCTCCTCCGAGTGGTCGGCCCCCAGTGACCCCCTGGACATCCTGGTCACAGGGCAG
CTCTCCTACACACCCTCCCTCTCAGTGCAGCCAGGACCCACGGTGGCCTCAGGAGAGAAC
GTGACCCTGCTGTGTCAGTCCTGGAGCTCTGTGAACACTTTCTTTCTGTCCAAGGAGGGG
GCAGCCGACCCTCCCCTGCGTCTTAGATCAAAGTACCGAGCTGGACATTACCAGGCCAAA
TTCTCCATGAGTCCTGTGACCTCAGCCCAGGGGGGGACCTACAGGTGCTACGGCTCATAT
AGCAACTTCCCCTACCTGTTGTCACACCCCAGTGACGCCCTGGAGCTCCTGGTCTCAGTA
GGAGCTGACACCATCAGCCCACCCCAAAACAAGTCAGACCCCAACATTGCCTCCAACCCC
AAAGATTACACGATGGAGAATCTCATCCGCATGGGTGTGGCAGGCTTGATCCTGGTGGTC
CTCGGGATTCTGCTATTTCAGCCTCGACACAGCCACAGAAGAACCCCAGATGCAACCAGG
AGACAAACACAATGA
>Novel_Ig-like_Leopardus_geoffroyi
ATGTCCCTGGGGTTCACTTTCCTGCTGGGACTTGTGTTTTGTCTGGAACAAAGGATTTGG
GCAAAAAATGGATTATTACCCCAGCCCTCCATCTGGGCACTGCCCGGGGCTGTGATTCCC
CAGGGCAGTTCTGTGACCATCCGCTGCAGGGGACCTCCAGGAGTAGTCAGATGGCAGCTA
CTTAGAATAGGAACTTTCATCTCACAGTACGACAGAACCTCAGATGGATCCCAGGGAGTT
TCCATGTTGTTCATCCAGTCTGTGACATACATCAATGCAGGAATTTACTACTGCATATAC
TGGAAGCAAGGAGTCTGGTCAGGACGCAGTGACCCATTGGATCTGGTGGTGACAGGTGTA
TACAAGGACACACCCTCCCTGACTGCTCTTCCAGACCCCAATGTGACCTCAGGAGAGAAC
GTGACACTCCTTTGTGAAACATCTCCGTACTATGAAATCTTTAATTTGACTAAAGATGGA
AGGAGTGTCTCTCCTCAGGATTTTTTACGTCAGGACCATAACACCTTCCTGATCTCTCCT
GTGACCCTTGCCCATGGGGGTATCTATAGATGCTATGGTTCTTCTAAAATCTACCCTCAC
AGCTGGTCACTGCCTAGCAACCCTGTTAAGCTTTTGGTTACAGATCCACCTGCTCCTGGA
AATGGACACCTTCCCATTGTGACTGGGATCTTGGCCATCGTTGTCTTACTTCTTCTCTTC
CTTCTCTTTCTCTTTTACCAATGTTGGCATCGGGTCAAACATGGGAACATTGATTGTGAG
ACCAAGAACCAGGTGAAGTATAAGAGCTCCTTCCCAGTCATGGATTTCCAGGAAGAAAAT
CAATATGATGTCTTAGAGGACATCCAGCCTGAGAAGGACAGACAGATGGCTATGCAGGTC
CCCATAGAGGAAGACTCTCAGGAGGTGACCTATGCTCAGCTACACCAGGAAACCCTTAGG
GGGAACGTGGACACGCTACTCTCCCACACCCATGAGGATTCCTCTGGCCAGCCCTGTGTG
TATGCCACCCTCAACTTGTCCTGA
>LILRB1_Leopardus_geoffroyi
ATGGGAGGCAGCGTCAGGACCCAGACCCTCACCGTCCTTCTGTGTCTCGGGCTGTGTCGG
GGTCCGTGGGACCAGGTACAGGCAGGGTACCTTCCCAAACCCTCCATCAGGGCTGACCCC
AGCCCCAATGTCACCAGGGGGACCCCTGTGACCATCTGGTGTCAGGCCTCTCTGCAGGCT
GATGTCTACTATCTGTATAAAGAGAGGGTCTCTGAACCCACGTTCACGGAGATCTCACAG
GAGTCCAGCGACAAGGCCAGTTTCTCCCTTGGATTCATGACTCCGCACAATGCAGGGCGA
TACCAGTGTCAATATCACAGCAGGAACGGCTGGTCACAGCGGAGTGACCTCCTGCCCCTG
GTGGTGACAGGAGTGTACAACCCACCCTCCCTCTCAGCCATCCCAGGCCCTGTGGTGGCC
TCAGGAGGGAACGTGTCCCTCTCCTGTAGCTCACCACGTCCATGGCAAACCTTCCGTCTG
CTGAAGGAGGGGGGAGCTGACGCGCCCCGACACCTGGAATTGAAGTTCCCTCGTGAGAAG
AGGCAGGCACTGTTCCCTGTGGGCCCCGTGAGCACCTCCCATGGGGGGACCTACAGGTGC
TACGTTTCTCCAGCTTCCTACCCGTATGTGTGGTCACTCCCCAGTGACCCTCTGCACCTC
CAGGTCACAGGCGCCTACAGGGAGCCCACCCTCTCAGCCCAGCCGGGATCGCTGATGCAG
CCTGGAGACAACCTGACCCTCCAGTGTCATTCAGAAGCCGGATTTGACACATTTGCTCTG
ATGAAGGATGAGGGGCTCACACCTCCCGTGCGTTTAGATGGGCAGCCCAGCCCCAACTTC
CCCCTCGGCCTTGTGAGCATCACCCACGGGGGCCGGTACAGATGCTATGGTGGACACAAC
CTCTCCTCCACGTGGTCGGCCCCCAGTGTCCCCTTGGACATCTTCATCACAGGCCAATAC
AGGGAACCGTCCCTCTCGGCCCAGCCGGGGCCCTCAGTGTCCTGGGGAGAGAATGTGACC
CTGCAGTGTCGCTCGGAAATCTGGCTCAACACCTTCTACCTGTCCAAGGAGGGGTCACCT
GCTCCTCCCCAGCACATTCGTCTGCAGGACACAACTGCACCTTATCAGGTCAACTTCAAC
ATGAGTCCTGCGACCTCAGACCATGAGGGGACCTACAGGTGCTACGCCTCATCCAGCACC
TCCCCCTACCTGTTGTCACACCCCAGTGACCCCCTGGAGCTGCTGGTCTCAGGAGGCTCT
GAGGATGCACCAGTCACCCCATGGAGGGGTCCCAACCGGTACCTGTACGTCCTCCTCGGG
GCCGCGGGGGCCTTCGTCCTGCTGCTCTGCCTCCTCGTCGTCCTCCTCGTCCGTCGCCGG
CGTCAGGGCAAAGGCAGGAAGCCGGCAGCAGCAGCCACAATCCCAGCGCCTGAGGATGAA
GGCCTGCGTGGGAGCTCCGGTCCCGCTGCCACGGCCGCCCAGGATGAGAACTTGTATGCT
GTCATGAAAGACACACAGGCTGAAGAGGACAGACAGCTGGACAGCCAGGCTGTAGTCTCT
GAAGACTCCCAAGATGGGACTTATGCCCAGATCAACAGCTTGGTCTCTGAAGACCCTCAG
GATGTGACCTATGCCCAGCTCAACTGCCTGACCCTCAGGCGGGTGACAAGTGGACCCGCT
TCCTCCCAAGCAGAGCCTCCAGCAGAGCCCAGTGTGTATGCATCTCTGGCCACCCGCTAG

>LILRB2_Leopardus_geoffroyi
ATGACCCCCACCCTCACGGCCCTGCTCCTCCTCGGTCTCAGTGTGGAACCCAGGACCCAA
GTGCAGGCAGGGACCCTCCTCACACCCTCCATCTGGGCTGAGCCAGGCTCTGTGGTCCCC
TGGGGTAGTGCTGTGAACATCTGGTGTCAGGGGACCCTGGAGGCCCAGAAGCTCCATGTG
TATAAAGAGGAAGGCTCAATGTACCTGGACAGACAGCCCACACTAGAGCCTGGGAACAAG
GCCAAGTTCTCCATCACACACATGACAGATGGACATGCAGGACGGTATCACTGTTCCTAT
CGGAGCCCCGCTGGCTTGTCAGAGCGCAGTGACCCCCTGGAGCTGGTGGTGACAGGATTC
CATGACAAACCCCGTCTCTCAGCCCTGCCCAGACCCGTCGTGACCTCAGGAGGGAAGGTG
ACCCTCCAGTGCACCTCACGGATGGGATTCCATAGGTTCGTCCTGATGAAGGAAGGAGAA
TCCAGACCCGCCTGGACCCTCGACTCCCAGCGACACACCAGTGGGCAGGTCCAGGCCCTG
TTTCCTGTGGGCCCTGTGACCCCCAGCGCCAGGTGGACCTTCAGATGCTATGGCTATTAC
AGCAACACCCCCCACATGTGGTCACTCTCCAGTGACCCCCTGGAGCTCCTGGTCTCAGGT
ATGTCCAGGAAGCCCTCCCTCCTGACCCAGCAGAGCCCTGTCGTGACCCCTGGACAGAGG
CTGACCCTCCAGTGTCGCTCTGACGTCGGCTATGACAGATTCGCTCTGTACAAGGAGGGG
GCACGTGACCTTCCCCAGCACCTTAGCCTGCAGCCCCAGGCTGGGCTCTCGGGGGCCGAC
TTCCCCCTGGGCCCAGTGAGCGGCTCCCATGGGGGCCGGTACACATGCTATGGTGGACAC
AACCTCTCCTCCGAGTGGTCGGCCCCCAGTGACCCCCTGGACATCCTGGTCACAGGACAG
CTCTCCTACACACCCTCCCTCTCGGTGCAGCCAGGACCCATGGTGGCCTCAGGAGAGAAT
GTGACCCTGCTGTGTCAGTCCTGGAGCTTTGTGGACACTTTCCTTCTGTCCAAGGAGGGG
GCAGCCGACCCTCCCCTGCGTCTTAGATCAAAGTACGGAGCTGGGCATTACCAGGCCAAA
TTCTCCATGAGTCCTGTGACCTCAGCCCAGGGGGGGACCTACAGGTGCTACAGCTCATAC
AGCAACTTCCCCTACCTGTTGTCACACCCCAGTGACCCCCTGGAGCTCCAGATCTCAGGA
TCCTCTGGAGAGCCCGGCCCCCCAGCCACAGATCCCAGCTCAACAGCTGGTCCCAACCGG
TACCTGTACGTCCTCCTCGGGGCCGCGGGGGCCTTCGTCCTGCTGCTCTGCCTCCTCGTC
GTCCTCCTCGTCCGTCGCCGGCGTCAGGGCAAAGGCAGGAAGCCGGGGGCCGCAGACCCA
GAGCCCCAGGACAGAGGCCTGCAGGACAGCTCCGGGCCGGCTGCCGCCACCCAGGAGGAG
ACCCTCTATGCCTCCGTGCAAGACGCACAGCCCGAGGAGGGGGTGGAGCTGGACCAGCGG
GACGCGGAGGATGGAGACCCCCAAGGAACGACGTATGCCCAGGCTGCCGCATCTGACGCC
CCCCCAGATGTGACCTACGCCCAGCTGAACCGCTTGACGCTCAGACGGGAGACGAGTGCA
CCCCATTCCTCCCAAGCCGGGGAGCCTCCAGCAGAGCCCAGCGTGTATGCTGCTCTGGCC
ATCCGCTAG
>LILRA3_Leopardus_geoffroyi
ATGGGAGGCAGCGTCAGGACCCAGACCCTCACCGTCCTTCTGTGTCTCGGGCTGTGTCGG
GGTCCATGGGACCAGGTACAGGCAGGGTACCTTCCCAAACCCTCCATCAGGGCTGACCCC
AGCCCCAATGTCACCAGGGGGACCCCTGTGACCATCTGGTGTCAGGCCTCTCTGCAGGCT
GATGTCTACTATCTGTATAAAGAGAGGGTCTCTAAACCCACGTTCACGGAGATCTCACAG
GAGTCCAGCGACAAGGCCAGTTTCTCCCTTGGATTCATAAGTCCGTACAATGCAGGGCGA
TACCAGTGTCAATATCACAGCAGGAACGGCTGGTCACAGCGGAGTGACCTCCTGCCCCTG
GTGGTGACAGGAGTGTACAACCCACCCTCCCTCTCAGCCATCCCAGGCCCTGTGGTGGCC
TCAGGAGGGAACGTGTCCCTCTCCTGTAGCTCACCACTTCCATGGCAAACCTTCCGTCTG
CTGAAGGAGGGGGGAGCTGACGCGCCCCGACACCTGGAATTGAAGTTCCCTCGTGAGAAG
AGGCAGGCACTGTTCCCTGTGGGCCCCGTGAGCACCTCCCATGGGGGGACCTACAGGTGC
TACGTTTCTCCAGCTTCCTACCCGTATGTGTGGTCACTCCCCAGTGACCCTCTGCACCTT
CAGGTCACAGGCGCCTACAGGGAGCCCACCCTCTCAGCCCAGCTGGGCTCGCTGGTGCAG
CCTGGAGACAACCTGACCCTCCAGTGTCACTCTGAGGCTGGATTTGACACATTCGCTCTG
ATGAAGGATGAGGGGCTCACACCTCCTATGTGTCTAGATGGGCAGCCCAGCCCCAACTTC
TCCCTGGGCTGTGTGACCCCCACCCACGGGGGCCAGTACAGATGCTATGGTGGACACAAC
CTCTCCTCCACGTGGTCGGCCCCCAGTGTCCCCTTGGACATCTTCATCACAGGCCAATAC
AGGAAACCGTCCCTCTCGGCCCAGCCGGGGCCCTCAGTGTCCTGGGGAGAGAATGTGACC
CTGCAGTGTCACTCGGAAATCTGGCTCAACACCTTCTACCTGTCCAAGGAGGGGTCACCT
GCTCCTCCCCAGCACATTCGTCTGCAGGACACAACTGCACCTTATCAGGTCAACTTCAAC
ATGAGTCCTGCGACCTCAGACCATGAGGGGACCTACAGGTGCTACGCCTCATCCAGCACC
TCTCCCTACCTGTTGTCACACCCCAGTGACCCCCTGGAGCTGCTGGTCTCAGCAGCTGAT
GCCATCCTCCCATCACAGAACAAGTCAGACCCCAACAGTGACTCCCACTCCAAAGATTAC
ACAGTGGAGAATCTCATCCGCATGGGCATGGCTGGCTTGATTCTGGTGGTCCTTGGGATT
CTACTATTTCGGGATCACTCCAGTCAGAGGAGAATCCAAGATGAGGCCAGGAGGTAA
>LILRA4_Leopardus_geoffroyi
ATGACCCCCACCCTCATGGCCCTGCTCCTCCTCGGGCTGAGTGTGGGACCCAGGACCCGA
GCGCAGCCAGGGACCCTCCCCACACCCTCCATCTGGGCTGAGCCAGGCTCTGTGGTCCCC
TGGGGTAGTGCTGTGACCATTTGGTGTCAGGGGACCCTGGAGGCCGCGGAGTTCTATCTG
GATAAAGATGGACACTCAGTGCCCTGGGACAGACAACCCGCAGTGGAGCCCAGGGACAAG
GCCAAGTTCTCCATCATATACATGACAGAGCAGTATGCAGGCCAATATCACTGTTCCTAT
CGGAGCCCCGCTGGCTTGTCAGAGCGCAGTGACCCCCTGGAGCTGGTGGTGACAGGATTC
CATGGCAAACCCACTCTCTCAGCCCTGCCCAACCCCATGGTGACCTCAGGAGCGAAGGTG
ACCCTCCAGTGCACCTCATGGACGGGATTCCATAGGTTCGTCCTGATGAAGGAAGGAGAA
CCCAGACCCGTCTGGACCCTGGACTCCCAGCGACCCATCAGTGGGCAGTTCCAGGCCCTG
TTTCCTGTGGGCCCCATAACCCCCAGGCTCAGGTGGACCTTCAGATGCTATGGCTATTTC
AGAAACACCCCCTACATGTGGTCACTCTCCAGTGACCCCCTGGAGCTCCTGGTCTCAGGA
TCCTCTGGAGAGCCCGGCCCCCCAGCCACAGATCCCAGCTCAACAGCTGGAGCAGCTGAC
ACCATCAGCCCATCACAAAACAAGTCAGACCACAACACTGCGTCCCACCCCAAAGATTAC
ACAGTAGAGAATCTCATCCGCATGGTCATGGCTGGCTTGATCCTGGTTGTCCTCGGGATT
CTGCTATTTCAGGATCACTACAGTCAGAGAGGAATCCAAGATGCATCCAGGAGGTAA
>LILRB5_Leopardus_geoffroyi
ATGACCCCCACCCTCACAGCCCTGCTTCTCCTCGGGCTGAGTGTGGGACCCAGGACCCGA
GCGCAGGCAGGGACCCTCCCCAAACCCTCCATCTGGGCTGAGCCAGGCTCTGTGGTCCCC
CGGGGTAGTGCTGTGACCATTTGGTGTCAGGGAATCCTGGAGGCCCAAGTGTTCTTTCTA
GTTAAAGAGGAACACTCAGGGTTCTGGGATATTCATTTCCCAAAGAAGCCTGGGAACACG
GCCAAGTTCTCCATCACACACATGACAGATAGACCTGCAGGACGGTATCACTGTTCCTAT
CGGAGCCCCGCTGGCTTGTCAGAGCGCAGTGACCCCCTGGAGCTGGTGGTGACAGGATTC
CATGGCAAACCCCGTCTCTCAGCCCTGCCCAGCCCCGTCGTGACCTCAGGAGGGAAGGTG
ACCCTCCAGTGTGCCTCATGGGAGAAATTTGACAGGTTTGTCCTGAGGAAGGAAGGAGAA
CCCAGGCCCTCGTCGACCCTCGACTCCCAGCGACCCACTAGTGGGCAGTTCCAGGCCCTG
TTTCCTGTGGGCCCCGTGACCCCCAACGTCAGGTGGACATTCAGATGCTATGGCTATTTC
AGCAAAAACCCCCAGATGTGGTCCTACCCCAGTAAGCCCCTGGAGCTCCTGGTCTCAGGA
ACTTCTGGGGGCCCCAGCCCCCCACCCACAGGACCTGGCTCCACAGAGAGTCTTGAAAAG
TACCCGAAAATTGCGATCGGGGCCTCTGTGACCTTAATCTTGCTGCTTGCCCTCCTCGTC
CTCCTCCTCCTTCTCCGACTCCGGCACCAGAAAAAACGCTGCAAGTCAGGTGCTCTACGT
CCTGAGGCTGAGACCAGAGCCCTGCAGAAAAGCTCCAACTCCGTGGCTCCCGTCCAGGAG
GAGAAGCAGGATGCTGAGGTGAGAGAGTCCCAACCTGAGGAAGACAGACAGATGGACAGT
CAGGCTGCGGCATCTGAAGACCCCCAGGATGTGACCTATGCCCAGCTGAGCAGCCTGAAT
CTTGAACAGGAGACAAGTGCACCTCCTTCCTCACGGGCAGGGGAGCTGCCCGCAGAGCCC
GTCATGTATGCCACTCTGGCCAGGAAGGATGCACACCCCGCACTCCAGGGAGGGGACTGC
AGGAACCCCGGGACGCAGTGA
>LILRB6_Leopardus_geoffroyi
ATGACCCCCACCCTCACGACCCTGCTTCTCCTCGGGCTGAGTGTGGAACCCAGGACCCGA
GCGCAGGCAGGGACCCTCCCCACACCCTCCCTCTGGGCTGAGCCAGGCTCTGTGGTCCCC
CGGGGTAGCGCTGTGACCATCTGGTGTCAGGGAATCCTGGAGGCCCACGAGTTCCATCTG
AATAAAGACGGACACACAGTGCCCTGGGACAGACAGAAGCCACTGGAGCCTGGGAACAAA
GCCAAGTTCTCCATCAGCTACGCAACAGAGCAGTATGCAGGCCGATATCACTGTTCCTGT
CAAAGCCCCACTGGCTCCTCAGAGGGCAGTGACCCCCTGGAGCTGGTGGTGACAGGTTTC
CATGCCGAACCCACTCTCTCAGCTCTGCCCAACCCCATGGTGACTTCAGGAGGGAAGGTG
ACCCTCCAGTGCACCTCACGGACGGGATTCCATAGGTTCGTCCTGATGAAGGAAGGAGAA
CCCAGACCCGTCTGGACCCTGGACTCTCAGAAACCCACCAGTGGACAGTTCCAGGCCCTG
TTTCTTGTGGGCCCTGTGATCCTCAGCGCCAGGTGGACGTTCAGATGCCATGGCTATTTC
AACAACACTCCCCAGTTGTGGTCACACCCCAGTGACCCCCTAGAACTGCTGGTCTCAGGT
ATGTCCAGGAAGCCCTCCCTCCTGACCCAGCAGAGCCCTGTCGTGACCCCTGGACAGAGG
CTGACCCTCCAGTGTCGCTCTGACGTCGGCTATGACAGATTCGCTCTGTACAAGGAGGCG
GCACGTGACCTTCCCCAGCACCTTAGCCTGCAGCCCCAGGCTGGGCTCTCGGGGGCCGAC
TTCCCCCTGGGCCCAGTGAGCGGCTCCCACGGGGGCCGGTACACGTGTTATGGTGGACAC
AACCTCTCCTCCGAGTGGTCGGCCCCCAGTGACCCCCTGGACATCCTGGTCACAGGACAG
CTCTCCTACACACCCTCCCTCTCGGTGCAGCCAGGACCCATGGTGGCCTCAGGAGAGAAT
GTGACCCTGCTGTGTCAGTCCTGGAGCTTTGTGGACACTTTCCTTCTGTCCAAGGAGGGG
GCAGCCGACCCTCCCCTGCGTCTTAGATCAAAGTACCGAGCTGGGCATTACCAGGCCAAA
TTCTCCATGAATCCTGTGACCTCAGCCCAGGGGGGGACCTACAGGTGCTACGGCTCATAC
AGCACTTCCCCCCACCTGTTGTCACACCCCAGTGACCCCCTGGAGCTCCAGGTCTCAGGA
TCCTCTGGAGAGCCCGGCCCCCCAGCCACAGATCCCAGCTCAACAGCTGGTCCCAACCTG
TACGTCCTCCTCGGGGCCGCGGGGGCCTTCGTCCTGCTGCTCTGCCTCCTCGTCGTCCTC
CTCGTCCGTCGCCGGCGTCAGGGCAAAGGCAGGAAGCCGGGGGCCGCAGACCCAGAGCCC
CAGGACAGAGGCCTGCAGGACAGCTCCGGGCCGGCTGCCGCCACCCAGGAGGAGACCCTC
TCAGATGCCTCCGTGCAAGACGCACAGCCCGAGGAGGGGGTGGAGCTGGACCAGCGGCAG
GACGCGGAGGATGGAGACCCCCAAGGAACGACGTATGCCCAGGCTGCCGCATCTGACGTC
CCCCCAGATGTGACCTACGCCCAGCTGAACCGCTTGACGCTCAGACGGGAGACGAGTGCA
CCCCATTCCTCCCAAGCCGGGGAGCCTCCAGCAGAGCCCAGCGTGTATGCTGCTCTGGCC
ATCCGCTAG
>LILRA7_Leopardus_geoffroyi
ATGACCCCCACCCTCACAGCCCTGCTTCTTCTCGGGCTGAGTGTGGGCCCCAGGACCCAA
GGGCTGGCAGGGACCCTCCCCAAACCCACCATCTGGGCTGAGCCAGGCCTTGTGGTCCCC
TGGGGGACACCTGTGACCATCTGCTGTCAGGGGACTCTGGAGTCCCAAGTGTTCCTTCTG
GATGAAGAGGGAAGATTAGGGCTTCAGGATGTTCATTTCCCAAAGATGCCTGGGAACATG
GCCAAGTTCTCCATCACACACATGACAGATAGACATGCAGGACGGTATCACTGTTCCTAT
CGGAGCCCCGCTGGCTTGTCAGAGCGCAGTGACCCCCTGGAGCTGGTGGTGACAGGATTC
CATGGCAAACCCCGTCTCTCAGCCCTGCCCAGCCCCGTCGTGACCTCAGGAGGGAAGGTG
ACCCTCCAGTGCACCTCACGGACGGGATTCCATAGGTTCGTCCTGATGAAGGAAGGAGAA
TCCAGACCCGCCTGGACCCTCGACTCCCAGCAACCCACCAGTGGACAGTTCCAGGCCCTG
TTTCCTGTGGGCCCTGTGACCCCCAGCGCCAGGTGGACGTTCAGATGCCATGGCTATTTC
AACAACACTCCCCAGTTGTGGTCACACCACAGTGACCCCCTAGAACTGCTGGTCTCAGGT
ATGTCCAGGAAGCCCTCCCTCCTGACCCAGCAGAGCCCTGTCGTGACCCCTGGACAGAGG
CTGACCCTCCAGTGTCGCTCTGACGTCGGCTGTGACAGATTCGCTCTGTACAAGGAGGGG
GCACGTGACCTTCCCCAGCACCTTAGCCTGCAGCCCCAGGCTGGGCTCTCGGGGGCCGAC
TTCCCCCTGGGCCCAGTGAGCGGCTCCCACGGGGGCCGGTACACATGCTATGGTGGACAC
AACCTCTCCTCCGAGTGGTCGGCCCCCAGTGACCCCCTGGACATCCTGGTCACAGGACAG
CTCTCCTACACACCCTCCCTCTCGGTGCAGCCAGGACCCACGGTGGCCTCAGGAGAGAAT
GTGACCCTGCTGTGTCAGTCCTGGAGCTTTGTGGACACTTTCCTTCTGTCCAAGGAGGGG
GCAGCCGACCCTCCCCTGCATCTTAGATCAAAGTACGGAGCTGGACATTACCAGGCCAAA
TTCTCCATGAGTCCTGTGACCTCAGCCCAGGGGGGGACCTACAGGTGCTACGGCTCATAC
AGCAACTTCCCCTACCTGTTGTCACACCCCAGTGATGCCCTGGAGCTCCTGGTCTCAGCA
GCTGACACCATCAGCCCACCCCAAAACAAGTCAGACCCCAACATTGCCTCCAACCCCAAA
GATTACACGCTGGAGAATCTCATCCGCATGGGTGTGGCAGGCTTGGTCCTGGTGGTCCTC
GGGATTCTGCTATTTCAGCCTCGACACAGCCACAGAAGAACCCCAGATGCAACCAGGAGA
CAAACACAATGA
>Novel_Ig-like_Neofelis_nebulosa
ATGTCCCTGGGGTTCACTTTTCTGCTGGGACTTGTGTTTTGTCTGGAACAAAGGATTTGG
GCAAAAAATGGATTATTACCCCAGCCCTCCATCTGGGCACTGCCCGGGACTGTGATTCCC
CAGGGCAGTTCTGTGACCATCCACTGCAGGGGACCTCCAGGAGTAGTCAGATGGCAGCTA
CTTAGAATAGGAACTTTCATCTCACGGTACGACAGAACCTCAGATGGATCCCAGGGAGTT
TCCACGTTTTCCATCCAGTCTGTGACATACACCAATGCAGGAATTTACTACTGTATATAC
TGGAAGAAAGGAGTCTGGTCAGGACGCAGTGACCCATTGGATCTGGTGGTGACAGGCGTA
TACAAGGACACACCCTCCCTGACTGCTCTTCCAGACCCCAATGTGACCTCAGGAGAGAAC
GTGACACTCCTTTGTGAAACATCTCAGTACTATGAAATCTTTAATTTGACTAAAGATGGA
AGGAATGTCTCTCCTCAGGATTTTTTACGTCAGGACCATAACACCTTCCTGATCTCTCCT
GTGACCCTTGCCCATGGGGGTATCTATAGATGCTATGGTTCTTCTAAAATCTACCCTCAC
AGCTGGTCACTGCCTAGCAACCCTGTTAAGCTTTTGGTTACAGATCCACCTGATCCTGGA
AATGGACACCTTCCCATTGTGACTGGGATCTTGGTCATCGTTGTCTTACTTCTTCTCTTC
TTCCTCTTTCTGTTTTACCAATGTTGGCATCGGGTCAAACACGGGAACATTGATTGTGAG
ACCGAGAACCAGGTGAAGTATAAGAGCTCCTTCCCAGTCATGGATTTCCAGGAAGAAAAT
CAATATGATGTCTTAGACGACATCCAGCCTGAGAAGGACAGACAGATGGCTATGCAGGTC
CCCATAGTGGAAGACTCTCAGGAGGTGACCTATGCTCAGCTACACCAGGAAACCCTTAGG
GGGAACGTGGACACGCTACTCTCCCACACCCATGAGGATTCCTCTGGCCAGCCCTGTGTG
TATGCCACCCTCAACTTGTCCTGA
>LILRB1_Neofelis_nebulosa
ATGGGAGGCAGCGTCAGGACCCAGACCCTCACCGCCCTTCTGTGTCTCGGGCTGTGTCGG
GGTCCATGGGACCAGGTACAGGCAGGGTACCTTCCCAAACCCTCCATCAGGGCTGACCCC
AGCCCCAATGTCACCAGGGGGACCCCTGTGACCATCTGGTGTCAGGCATCTCTCCAGGCT
GATGTCTACTATCTGTATAAAGAGAGGGTCTCTGAACCCACGTCCATGGAGATCTCACAG
GATTCCAGCAACAAGGCCAGTTTCTCCCTTGGATTCATGAGTCCGCACAATGCAGGGCGA
TACCAGTGTCAATATCACAGCAGGAACGGCTGGTCACAGCGGAGTGACCTCCTGCCCCTG
GTGGTGACAGGAGTGTACAACCCACCCTCCCTCTCAGCCATCCCAGGCCCTGTGGTGTCC
TCAGGAGGGAACGTGTCCCTCTCCTGTAGCTCACAGTACCCAGGGCAAACCTTCCGTCTG
CTGAAGGAGGGGGGAGCTGACGCGCCCCGACCCCTGGAATTGAAGTTCCCTCGTGAGAAG
AGTCAGGCACTGTTCCCTGTGGGCCCCGTGAGCATCTCCCATGGGGGGACCTACAGGTGC
TACGTTTCTCCAGCTTCCTACCCGTATGTGTGGTCACTCCCCAGTGACCCTCTGCACCTT
CAGGTCACAGGCGCCTACAGGGAGCCCACCCTCTCAGCCCAGCCAGGCTCGCTGGTGCAG
GCTGGAGACAACCTGACCCTCCAGTGTCATTCAGAAGCCGGATTTGACACATTCGCTCTG
ATGAAGGATGAGGGGCTCACACCTCCCGTGCGTTTAGATGGGCAGCCCAGCCCTAACTTC
CCCCTCAGCCTTGTGAGCATCACCCACGGGGGCCGGTACAGATGCTATGGTGGACACAAC
CTCTCCTCCACGTGGTCGGCCCCCAGTGTCCCCTTGGACATCTTCATCACAGGCCTGTAC
AGGAAACCATCCCTCTCGGCCCAGCCGGGGCCCTCAGTGTCCTGGGGAGAGAGTGTGACC
CTGCAGTGTCGCTCGGAAATCTGGCTCGACACCTTCTACCTGTCCAAGGAGGGGTCACCT
GCTCCTCCCCAGCACATTCGTCTGCAGGACACAACTGCACCTTATCAGGTCAACTTCAAC
ATGAGTCCTGTGACCTCAGACCATGAGGGGACCTACAGGTGCTACGCCTCATCCAGCACC
TCTCCCTACCTGTTGTCACACCCCAGTGACCCCCTGGAGCTGCTGGTCTCAGGAGGCTCT
GAGGATGCACCAGTCACCCCATGGAGGGGTCCCAACCGGTACCTGTACGTCCTCATCGGG
GCCGCGGGGGCCTTCGTCCTGCTGCTCTGCCTCCTCGTCGTCCTCCTCGTCCGTCGCCGG
CGTCGGGGCAAAGGCAGGAAGCCGGCAGCAGCAGCCACAATCCCAGCACCTGAGGATGAA
GGCCTGCGTGGGAGCTCCGGTCCCGCTGCCACGGCCGCCCAGGATGAGAACTTGTATGCT
GTCATGAAAGACACACAGGCTGAAGAGGACAGACAGCTGGACAGCCAGGCTGTAGTCTCT
GAAAACTCCCAAGATGGGACTTATGCCCAGATCAACAGCTTGGTCTCTGAAGACCCTCAG
GATGTGACCTATGCCCAGCTCAACTGCCTGACCCTCAGGCGGGTGACAAGTGGACCCGCT
TCCTCCCAAGCAGCGCCTCCAGCAGAGCCCAGTGTGTACGCATCTCTGGCCATCCGCTAG

>LILRB2_Neofelis_nebulosa
ATGACCCCCACCCTCACTGCCCTGCTCCTCCTCGGTCTGAGTGTGGAACCCAGGACCCGA
ACGCAGGCAGGGACCCTCCCCACCATCTGGGCTGAGCCAGGCTCTGTGGTCCCCTGGGGT
AGCGCTGTGAACATCTGGTGTCAGGGGACCCTGGAGGCCCAGAAGCTCCATGTGTATAGA
GAGGAAGGCTCAGTGTACCTGGACAGACAGCCCACACTAGAGCCTGGGAACAAGGCCAAG
TTCTCCATCACACACATGACAGATGGACATGCAGGACGGTATCACTGTTCCTATCAAAGC
CCCGCTGGCTTGTCAGAGCGCAGTGACCCCCTGGAGCTGGTGGTGACAGGATTCCATGGC
AAACCCCGTCTCTCAGCCCTGCCCAGCCCCGTCGTGACCTCAGGAGGGAAGGTGACCTTC
CAGTGCACCTCATGGGTAGGATTCCATAGGTTCGTCCTGATGAGGGAAGGAGAGCCCAGA
CCCGCCTGGACCCTCGACTCCCAGCGACACACCAGTGGGCAGTTCCAGGCCCTGTTTCCT
GTGGGCCCTGTGACCCCCAGGCTCAGGTGGACCTTCAGATGCTATGGCTATTTCAGCAAC
ACCCCCCACATGTGGTCACTCTCCAGTGACCCTCTGGAGCTCCTGGTCTCAGGTGTGTCC
AGGAAGCCCTCCCTCCTGACCCAGCAGAGCCCTTTCTTGACCCCTGGACAGAGGCTGATC
CTCCAGTGTCGCTCTGACGTCGGCTATGACAGATTCGCTCTGTACAAGGAGGCGGCACGT
GACCTTCCCCAGCGCCTTACCCTGCAGCCCCAGGCTGGGCTCTCAGGGGCCGACTTCCCC
CTGGGCCCAGTGAGCAGCTCCCACGGGGGCCGGTACACATGCTATGGTGGACACAACCTC
TCCTCCGAGTGGTCGGCCCCCAGTGACCCCCTGGACATCCTGGTCACAGGACAGCTCCTC
TCCACACCCTCCCTCTCAGTGCAGCCGGGACCCATGGTGGCCTCAGGAGAGAATGTGACC
CTGCTGTGTCAGTCCTGGAGCTTTGTGGACACTTTCCTTCTGTACAAGGAGAGGGCAGCC
GACCCTCCCCTGCGTCTTAGATCAAAGTACCAAGCTGGACATTACCAGGCCAAATTCTCC
ATGAGTCCTGTGACCTCAGCCCAGGGGGGGACCTACAGGTGCTACGGCTCATACAGCAAC
TTCCCCTACCTGTTGTCACACCCCAGTGACCCCCTGGAGCTCCAGGTCTCAGGATCCTCT
GGAGAGCCTGGCCCCCCAGCCACAGATCCCAGCTCAACAGCTGGTCCCAACCGGTACCTG
TACGTCCTCATCGGGGCCGCGGGGGCCTTCGTCCTGCTGCTCTGCCTCCTCGTCGTCCTC
CTCGTCCGTCGCCGGCGTCAGGGCAAAGGCAGGAAGCCGGGGGCCGCAGACCCAGAGCCC
CAGGACAGAGGCCTGCAGGACAGCTCCGGGCCAGCTGCCGCCACCCAGGAGGAGACCCTC
TCAGATGCCGCCGTGCAAGACGCACAGCCCGAGGAGGGGGTGGAGCTGGACCAGCGGCAG
GACGCGGAGGATGGAGACCCCCAAGGAACGATGTATGCCCAGGTGAGCCACTCAAGATCA
AGACTCAGTCGGGGACCGGCCACTTCTCCTTCCCCCCTGTGGGGGGGATTGCCGGACACA
GGAGACAAACAAGCAGAGGAAGACAGGCAGATGGACAGTCAGGCTGCCGCATCTGACGCC
CCCCCAGATGTGACCTACGCCCAGCTGAACCGCTTGACGCTCAGACGGGAGACGAGTGCA
CCCCATTCCTCCCAAGCCAGGAAGCCTCCAGCAGAGCCCAGCGTGTATGCTGCTCTGGCC
ATCCGCTAG
>LILRA3_Neofelis_nebulosa
ATGGGAGGCAGCGTCAGGACCCAGACCCTCACCGCCCTTCTGTGTCTCGGGCTGTGTCGG
GGTCCATGGGACCAGGTACAGGCAGGGTACCTTCCCAAACCCTCCATCAGGGCTGACCCC
AGCCCCAATGTCACCAGGGGGACCCCTGTGACCATCTGGTGTCAGGCATCTCTCCAGGCT
GATGTCTACTATCTGTATAAAGAGAGGGTCTCTGAACCCACGTCCATGGAGATCTCACAG
GATTCCAGCAACAAGGCCAGTTTCTCCCTTGGATTCATGAGTCCGCACAATGCAGGGCGA
TACCAGTGTCAATATCACAGCAGGAACGGCTGGTCACAGCGGAGTGACCTCCTGCCCCTG
GTGGTGACAGGAGTGTACAACCCACCCTCCCTCTCAGCCATCCCAGGCCCTGTGGTGTCC
TCAGGAGGGAACGTGTCCCTCTCCTGTAGCTCACAGTACCCAGGGCAAACCTTCCGTCTG
CTGAAGGAGGGGGGAGCTGACGCGCCCCGACCCCTGGAATTGAAGTTCCCTCGTGAGAAG
AGTCAGGCACTGTTCCCTGTGGGCCCCGTGAGCATCTCCCATGGGGGGACCTACAGGTGC
TACGTTTCTCCAGCTTCCTACCCGTATGTGTGGTCACTCCCCAGTGACCCTCTGCACCTT
CAGGTCACAGGTGCCTACAGGGAGCCCACCCTCTCAGCCCAGTTGGGCTCACTAGTGCAG
CCTGGAGACAACCTGACCCTCCAGTGTCACTCTGAGGCTGGATTTGACACATTCGCTCTG
ATGAAGGATGAGGGGCTCACACCTCCCGTGTGTCTAGATGGGCAGCCCAGCCCCAACTTC
TCCCTGGGCTGTGTGACCCCCTCCCACGGGGGCCACTACAGATGTTATGGTGGACAAAAC
CTCTCTTCCACATGGTCGGTCCCGAGTGCCCCCTTGGACATCCTGATCACAAGCCTGTAC
AGGAAACCGTCCCTCTCGGCCCAGCCGGGGCCCTCAGTGTCCTGGGGAGAGAGTGTGACC
CTGCAGTGTCGCTCGGAAATCTGGCTCGACACCTTCTACCTGTCCAAGGAGGGGTCACCT
GCTCCTCCCCAGCACATTCGTCTGCAGGACACAACTGCACCTTATCAGGTCAACTTCAAC
ATGAGTCCTGTGACCTCAGACCATGAGGGGACCTACAGGTGCTACGCCTCATCCAGCACC
TCTCCCTACCTGTTGTCACACCCCAGTGACCCCCTGGAGCTGCTGGTCTCAGCAGCTGAC
ACCATCCTCCCATCACAAAACAAGTCAGACCCCAACAGTGACTCCCACTCCAAAGATTAC
ACAGTGGAGAATCTCATCCGCATGGGCATGGCTGGCTTGATTCTGGTGGTCCTTGGGATT
CTACTATTTCAGGATCACTCCAGTCAGAGGAGAATCCAAGATGAGGCCAGGAGGTAA
>LILRA4_Neofelis_nebulosa
ATGACCCCCACCCTCACGGCCCTGCTCCTCCTCGGGCTGAGTGTGGAACCCAGGACCCAA
GTGCAGGCAGGGACCCTCCCCAAACCCTCCATCTGGGCTGAGCCAGGCTCTGTGGTCCCT
TGGGGTAGCACTGTGACCATTTGGTGTCAGGGGACCCTGGAGGCCGCGGAGTTCTATCTG
GATAAAGATGGACACTCAGTGCCCTGGGACAGACAACCCGCAGTGGAGCCCAGGGACAAG
GCCAAGTTCTCCATCATATACATGACAGAGCAGTATGCAGGCCAATATCACTGTTCCTAT
TGGAGCCCCGCTGGCTTGTCAGAGCGCAGTGACCCCCTGGAGCTGGTGGTGACAGGATTC
CATGGCAAACCCACTCTCTCAGCCCTGCCCAACCCCATGGTGACTTCAGGAGGGAAGGTG
ACCCTCCAGTGCACCTCATGGATGGGATTCCATAGGTTCGTCCTGATGAAGGAAGGAGAA
CCCAGACCCGCCTGGACCCTCGACTCCCAGCGACCCACCAATGGGCAGTTCCAGGCCCTG
TTTCCTGTGGGCCCCATAACCCCCAGGCTCAGGTGGACCTTCAGATGCTATGGCTATTTC
AGAAACACCCCCCACATATGGTCACTCTCCAGTGATCCCCTGGAGCTCCTGGTCTCAGGA
ACCTCTGGAGGCCCCAGCCCCCCACCCACAGATCCCAGCTCAACAGCTGGTGAGTCACAG
TGGCATCTGTCTAAGGGCTTTCCTTCCTGTGTTTCAGAGATGCCAGAGTGACCACCAGGA
GCAGCTGACACCATCAGCCCATCACAAAACAAGTCAGACCACAACACTGCATCCCACCCC
AAAGATTACACAGTAGAGAATCTCATCCGCATGGTCATGGCTGGCTTGATCCTGGTTGTC
CTCGGGATTCTGCTATTTCAGGATCACTACAGTCAGAGAGGAATCCAAGATGCATCCAGG
AGGTAA
>LILRB6_Neofelis_nebulosa
ATGACCCCCACCCTCACGACCCTGCTTCTCCTCGGGCTGAGTGTGGGACCCAGGACCCGA
GCTCAGGCAGGGACCCTCCCTGCACCCTCCCTCTGGGCTGAGCCAGGCTCTGTGGTCCCT
CGGGGTAGCGCTGTGACCATCTGGTGTCAGGGAATCCTGGAGGCCCACGAGTTCCATCTG
GATAAAGACGGACACTCAATGCCCTGGGACAGACAGAGGCCACTGGAGCCTGGGAACAAA
GCCAAGTTCTCCATCACATATGTGAGACAGCAGTATGCAGGCCGATATCACTGTTCCTAT
CAAAGCTCCACTGGCTCCTCAGAGGGCAGTGACCCCCTGGAGCTGGTGGTGACAGGTTTC
CATGCCGAACCCACTCTCTCAGCCCTGCCCAACCCCATGGTGACTTCAGGAGGGAAGGTG
ACCCTCCAGTGCACCTCATTGATGGGATTCCATAGGTTCGTCCTGATGAAGGAAGGAGAA
CCCAGGCCCGTCTGGACCCTGGACTCCCAGCAACCCACCAGTGGACAGTTCCAGGCCCTG
TTTCTTGTGGGCCCTGTGACCCCCAGCGCCAGGTGGACATTCAGATGCCATGGCTATTTC
AACAACACTCCCCAGTTGTGGTCACAGCCCAGTGACCCCCTAGAACTGCTGGTCTCAGGT
ATGTCCAGGAAGCCCTCCCTCCTGACCCAGCAGAGCCCTGTCGTGACCCCTGGACAGAGG
TTGACCCTCCAGTGTCGCTCTGACATCGGCTATGACAGATTCGCTCTATACAAGGAGGGG
GCACGTGACCTTCTCCAGCACCTTAGCCTGCAGCCCCAGGCTGGGCTCTCGGGGGCCGAC
TTCCCCCTGGGCCCAGTGAACAGCTCCCACGGGGGCCGGTACACATGCTATGGTGGACAC
AACCTCTCCTCTGAGTGGTCGGCCCCCAGTGACCCCCTGGACATCCTGGTCACAGGACAG
CTCCTCTCCACACCCTCCCTCTCGGTGCAGCCGGGACCCATGGTGGCCTCAGGAGAGAAC
GTGACCCTGCTGTGTCAGTCCTGGAGCTTTGTGGACACTTTCCTTCTGTCCAAGGAGGGG
GCAGCCGACCCTCCCCTGCGTCTTAGATCAAAGTACCGAGTTGGACATTACCAGGCCAAA
TTCTCCATGAGTCCTGTGACCTCAGCCCAGGGGGGGACCTACAGGTGCTATGGCTCATAT
AGCACCTCCCCCCACCTGTTGTCACACCCCAGTGACCCCCTGGAGCTCCAGGTCTCAGGA
TCCTCTGGAGAGCCCGGCCCCCCAGCCACAGATCCCAGCTCAACAGCTGGTCCCAACCGG
TACCTGTACGTCCTCATCGGGGCCGCGGGGGCCTTCGTCCTGCTGCTCTGCCTCCTCGTC
GTCCTCCTTGTCCGTCGCCGGCGTCAGGGCAAAGGCAGGAAGCCGGGGACCGCAGACCCA
GAGCCCCAGGACAGAGGCCTGCAGGACAGCTCCGGGCCAGCTGCCGCCACCCAGGAGGAG
ACCCTCTCAGATGCCGCCGTGCAAGACGCACAGCCCGAGGAGGGGGTGGAGCTGGACCAG
CGGCAGGACGCGGAGGATGGAGACCCCCAAGGAACGATGTATGCCCAGGCTGCCGCATCT
GACGCCCCCCCAGATGTGACCTACGCCCAGCTGAACCGCTTGACGCTCAGACGGGAGACG
AGTGCACCCCATTCCTCCCAAGCCAGGAAGCCTCCAGCAGAGCCCAGCGTGTATGCTGCT
CTGGCCATCCGCTAG
>LILRA7_Neofelis_nebulosa
ATGACCCCCACCCTCACAGTCCTGCTTCTCCTCGGGCTGAGTGTGGGCCCCAGGACCCGA
GGGCAGGCAGGGGCCCTCCCCAAACCCACCATCTGGGCTGAGCCAGGCCTTGTGGTCCCC
TGGGGGACACCTGTGACCATCTGCTGTCAGGGGACTCTGGAGTCCCAAGTGTTCCTTCTG
GATGAAGAGGGAAGATTAGGGCTTCGGGATGTTCATATCCCAAAGAAGCCTGGGAACACG
GCCAAGTTCTCCATCGCACACATGACAGATAGACATGCAGGACGGTATCACTGTTCCTAT
CGAAGCCCCGCTGGCTTGTCAGAGCGCAGTGACCCCCTGGAGCTGGTGGTGACAGGATTC
CATGGCAAAGCCCGTCTCTCAGCCCTGCCCAGCCCCGTCGTGACCTCAGGAGGGAAGGTG
ACCCTCCAGTGCACCTCACTGATGGGATTCCATAGGTTCGTCCTGATGAAGGAAGGAGAA
CCCAAACCCGCCTGGACCCTGGACTCCCAGCAACACACCAGTGGACAGTTCCAGGCCCTG
TTTCCTGTGGGCCCTGTGACCCCTAGCGCCAGGTGGACATTCAGATGCCATGGCTATTTC
AACAACACTCCCCAGTTGTGGTCACAGCCCAGTGACCCCCTAGAACTGCTGGTCTCAGGT
GTGTCCAGGAAGCCCTCCCTCCTGACCCAGCAGAGCCCTTTCTTGACCCCTGGACAGAGG
CTGACCCTCCAGTGTCGCTCTGACGTCGGCTATGACAGATTCGCTTTGTACAAGGAGGCG
GCACATGACCTTCCCCAGCACCTTAGCCTGCAGCCCCAGGCTGGGCTCTCGGGGGCCGAC
TTCCCCCTGGGCCCAGTGAGCAGCTCCCACGGGGGCCGATACACATGCTATGGTGGACAC
AACCTCTCCTCCGAGTGGTCGGCCCCCAGTGACCCCCTGGACATCCTGGTCACAGGGCAG
CTCTCCTACACACCCTCCCTCTCAGTGCAACCAGGACCCACGGTGGCCTCAGGAGAGAAC
GTGACCCTGCTGTGTCAGTCCTGGAGCTCTGTGAACACTTTCTTTCTGTCCAAGGAGGGG
GCAGCCGACCCTCCCCTGCGTCTTAGATCAAAGTACCGAGCTGGACATTACCAGGCCAAA
TTCTCCATGAGTCCTGTGACCTCAGCCCAGGGGGGGACCTACAGGTGCTACGGCTCATAC
AGCAACTTCCCCTACCTGTTATCACACCCCAGTGACGCCCTGGAGCTCCTGGTCTCAGTA
GGAGCTGACACCATCAGCCCACCCCAAAACAAGTCAGACCCCAACATTGCCTCCAACCCC
AAAGATTACACGCTGGAGAATCTCATCCGCATGGGTGTGGCAGGCTTGATCCTGGTGGTC
CTTGGGATTCTGCTATTTCAGCCTCGACACAGCCACAGAAGAACCCCAGATGCAACCAGG
AGACAAACACAATGA
>Novel_Ig-like_Acinonyx_jubatus
ATGTCCCTGGGGTTCACTTTTCTGCTGGGACTTGTGTTTTGTCTGGAACAAAGGATTTGG
GCAAAAAATGGATTATTACCCCAGCCCTCCATCTGGGCACTGCCCGGGGCTGTGATTCCC
CAGGGCAGTTCTGTGACCATCCGCTGCAGGGGACCTCCAGGAGTAGTCAGATGGCAGCTA
CTTAGAATAGGAACTTTCATCTCACGGTACGACAGAACCTCAGATGGATCCCAGGGAGTT
TCCATGTTTTTCATCCAGTCTGTGACATACATCAATGCAGGAATTTACTACTGTATATAC
TGGAAGCAAGGAGTCTGGTCAGGACGCAGTGACCCATTGGATCTGGTGGTGACAGGCGTA
TACAAGGACACACCCTCCCTGACTGCTCTTCCAGACCCCAATGTGACCTCAGGAGAGAAC
GTGACACTCCTTTGTGAAACATCTCAGTACTATGAAATCTTTAATTTGACTAAAGATGGA
AGGAATGTCTCTCCTCAGGATTTTTTACGTCAGGACCATAACACCTTCCTGATCTCTCCT
GTGACCCTTGCCCATGGGGGTATCTATAGATGCTATGGTTCTTCTAAAACCTACCCTCAC
AGCTGGTCACTGCCTAGCAACCCTGTTAAGCTTTTGGTTACAGATCCACCTGCTCCTGGA
AATGGACACCTTCCCATTGTGACTGGGATCCTGGCCATCGTTGTCTTACTTCTTCTCTTC
CTTCTCTTTCTCTTTTACCAATGTTGGCATCGGGTCAAACACGGGAACATTGATTGTGAG
ACCGAGAACCAGGTGAACTATAAGAGCTCCTTCCCAGTCATGGATTTCCAGGAAGAAAAC
CAATATGATGTCTTAGAGGACATCCAGCCTGAGAAGGACAGACAGATGGCTATGCAGGTC
CCCATAGAGGAAGACTCTCAGGAGGTGACCTATGCTCAGCTACACCAGGAAGCCCTTAGG
GGGAACGTGGACACGCTACTCTCCCACACCCATGAGGATTCCTCTGGCCAGCCCTGTGTG
TATGCCACCCTCAACTTGTCCTGA
>LILRB1_Acinonyx_jubatus
ATGGGAGGCAGCGTCAGGACCCAGACCCTCACCGCCCTTCTGTGTCTCGGGCTGTGTCGG
GGTCCGTGGGACCAGGTACAGGCAAGGTACCTTCCCAAACCCTCCATCAGGGCTGACCCC
AGCCCCAATGTCACCAGGGGGACCCCTGTGACCATCTGGTGTCAGGCATCTCTGCAGGCT
GATGTCTACTATCTGTATAAAGAGAGGGTCTCTGAACCCACGTCCATGGAGATCTCACAG
GAGTCCAGCGACAAGGCCAGTTTCTCCCTTGGATTCATGAGTCCGCACAATGCAGGGCGA
TACCAGTGTCAATATCACAGCAGGAACGGCTGGTCACAGCGGAGTGACCTCCTGCCCCTG
GTGGTGACAGGAGTGTACGACCCACCCTCCCTCTCAGCCATCCCAGGCCCTGTGGTGGCC
TCAGGAGGGAACGTGTCCCTCTCCTGTAGCTCACCACATCCATGGCAAACCTTCCGTCTG
CTGAAGGAGGGGGGAGCTGACGCGCCCCGACATCTGGAATTGAAGTTCCCTCGTGAGAAG
AGGCAGGCACTGTTCCCTGTGGGCCCCGTGAGCACCTCCCACGGGGGGACCTACAGGTGC
TACGTTTCTCCAGCTTCCTACCCGTATGTGTGGTCACTCCCCAGTGACCCTCTGCACCTT
CAGGTCACAGGCGCCTACAGGGAGCCCACCCTCTCAGCCCAGCCGGGCTCGCTGGTGCAG
TCTGGAGACAACCTGACCCTCCAGTGTCATTCAGAAGCCGGATTTGACACATTCGCTCTG
ATGAAGGATGAGGGGCTCACACCTCCCGTGCGTTTAGATGGGCAGCCCAGCCCCAACTTC
CCCCTCAGCCTTGTGAGCATCACCCACGGGGGCCAGTATAGATGCTATGGTGGACACAAC
CTCTCCTCCACGTGGTCGACCCCCAGTGTCCCCTTGGACATCTTCATCACGGGCCTGTAC
AGGAAACCGTCCCTCTCGGCCCAGCCGGGGCCCTCAGTGTCCTGGGGAGAGAATGTGACC
CTGCAGTGTCGCTCGGAAATCTGGCTCGACACCTTCTACCTGTCCAAGGAGGGGTCACCT
GCTCCTCCCCAGCACATTCGTCTGCAGGACACAACTGCACCTTATCAGGTCAACTTCAAC
ATGAGTCCTGTGACCTCAGACCATGAGGGGACCTACAGGTGCTTCGCCTCATCCAGCAAC
TCCCCCTACCTGTTGTCACACCCCAGTGACCCCCTGGAGCTGCTGGTCTCAGGAGGCTCT
GAGGATGCACCAGTCACCCCATGGAGGGGTCCCAACCGGTACCTGTACGTCCTCATCGGG
GCCGCGGGGGCCTTCGTCCTGCTGCTCTGCCTCCTCGTCGTCCTCCTCGTCCGTCGCCGG
CGTCAGGGCAAAGGCAGGAAGCCGGCAGCAGCAGCCACAATCCCAGCGCCTGAGGATGAA
GGCCTGCGTGGGAGCTCCGGTCCCGCTGCCACGGCCGCCCAGGATGAGAACTTGTATGCT
GTCATGAAAGACACACAGGCTGAAGAGGACAGACAGCTGGACAGCCAGGCTGTAGTCTCT
GAAGACTCCCAAGATGGGACTTATGCCCAGATCAACAGCTTGGTCTCCGAAGACCCTCAG
GATGTGACCTATGCTCAGCTCAACTGCCTGACCCTCAGGCGGGTGACAAGTGGACCCGCT
TCCTCCCAAGCAGAGCCTCCAGCAGAGCCCAGTGTGTATGCATCTCTGGCCATCCGCTAG

>LILRB2_Acinonyx_jubatus
ATGACCCCCAACCTCACGGCCCTGCTCCTCCTCGGTCTGAGTGTGGAACCCAGGACCCAA
GTGCAGGCAGGGACCCTCCCCACACCCTCCATCTGGGCTGAGCCAGGCTCTGTGGTCCCC
TGGGGTAGCGCTGTGAACATCTGGTGTCAGGGGACCCTGGAGGCCCAGAAGCTCCATGTG
TATAAAGAGGAAGGCTCAGTGTACCTGGACAGACAGCCCACACTAGAGCCTGGGAACAAG
GCCAAGTTCTCCATCACACACATGACAGATAGACATGCAGGACGGTATCACTGTTCCTAT
CGAAGCCCTGCTGGCTTGTCAGAGCGCAGTGACCCCCTGGAGCTGGTGGTGACAGGATTC
CATGGCAAACCCCGTCTCTCAGCCCTGCCCAGCCCCATCGTGACCTCAGGAGGGAAGGTG
ACCCTCCAGTGCACCTCATGGACGGGATTCCATAGGTTCGTCCTGATGAGGGAAGGAGAA
CCCAGACCCGCCTGGACCCTCGACTCCCAGCGACCCACCAGTGGACAGTTCCAGGCCCTG
TTTCCTGTGGGCCCTGTGACCCCCAGCGCCAGGTGGACGTTCAGATGCTATGGCTATTTC
AGCAACACCCCCCACATGTGGTCACTCTCCAGTGACCCCCTGGAGATCCTGGTCTCAGGT
GTGTCCAGGAAGCCCTCCCTCCTGACCCAGCAGAGCCCCGTCGTGACCCCTGGACAGAGG
CTGACCCTCCAGTGTCGCTCTCACGTCGGCTATGACAGATTCGCTCTGTACAAGGAGGCG
GCACATGACCTTCCCCAGCACCTTAGCCGGCAGCCCCAGGCTGGGCCCTCGGGGGCCGAC
TTCCCCCTGGGCCCAGTGAACAGCTCCCACGGGGGCCGGTACACGTGCTATGGTGGACAC
AACCTCTCCTCCGAGTGGTCGGCCCCCAGTGACCCCCTGGACATCCTGGTCACAGGACAG
CTCCCCTCCACACCCTCCCTCTCAGTGCAGCCAGGACCCATGGTGGCCTCAGGGGAGAAT
GTGACCCTGCTGTGTCAGTCCTGGAGCTTTGTGGACACTTTCCTTCTGTCCAAGGAGGGG
GAAGCCGACCCTCCCCTGCGTCTTAGATCAAAGTACCGAGCTGGACATTACCAGGCCAAA
TTCTCCATGAATCCTGTGACCTCAGCCCAGGGGGGGACCTACAGGTGCTACGGCTCATAC
AGCAACTTCCCCTACCTGTTGTCACACCCCAGTGACCCCCTGGAGCTCCAGGTCTCAGGA
TCCTCTGGAGAGTCCGGCCCCCCAGCCACAGATCCCAGCTCAACAGCTGGTCCCAACCGG
TACCTGTACGTCCTCATCGGGGCCGCGGGGGCCTTCGTCCTGCTGCTCTGCCTCCTCGTC
GTCCTCCTCGTCCGTCGCCGGCGTCAGGGCAAAGGCAGGAAGCCGGGGGCCGCAGACCCA
GAGCCCCAGGACAGAGGCCTGCAGGACAGCTCCGGGCCAGCTGCCGCCACCCAGGAGGAG
ACCCTCTCAGATGCCGCCGTGCAAGACGCACAGCCTGAGGAGGGGGTGGAGCTGGACCAG
CGGCAGGACGCGGAGGATGGAGACCCCCAAGGAACGACCTATGCCCAGGTGAGCCACTCA
AGATCAAGACTCAGTCGGGGACCGGCCACTTCTCCTTCCCCCCTGTGGGGGGGATTGCCA
GACACAGAAGCAGAGGAAGACAGGCAGATGGACAGTCAGGCTGCCGCATGTGACGCCCCC
CCAGATGTGACCTACGCCCAGCTGAACCGCTTGACGCTCAGACGGGAGACGAGTGCACCC
CATTCCTCCCAAGCCGGGGAGCCTCCAGCAGAGCCCAGCGTGTATGCTGCTCTGGCCATC
CGCTAG
>LILRA4_Acinonyx_jubatus
ATGACCCCCACCCTCATGGCCCTGCTCCTCCTCGGGCTGAGTGTGGAACCCAGGACCCAA
GTGCAGGCAGGGACCCTCCCCACACCCTCCATCTGGGCTGAGCCAGGCTCTGTGGTCCCT
TGGGGTAGCGCTGTGACCATTTGGTGTCAGGGGACCCTGGAGGCTGCGGAGTTCTATCTG
GATAAAGATGGACACTCAGTGCCCTGGGACAGACAACCCGCAGTGGAGCCCAGGGACAAG
GCCAAGTTCTCCATCATATACATGACAGAGCAGTATGCAGGCCAATATCACTGTTCCTAT
CGGAGCCCCGCTGGCTTGTCAGAGCGCAGTGACCCCCTGGAGCTGGTGGTGACAGGTTTC
CATGCCAAACCCACTCTCTCAGCCCTGCCCAGCCCCATGGTGACCTCAGGAGGGAAGGTG
ACCCTCCAGTGCACCTCATGGACGGGATTCCATAGGTTCGTCCTGATGAAGGAAGGAGAA
CCCAGACCCGCCTGGACCCTGGACTCCCAGCGACCCACCAGTGGACAGTTCCAGGCTCTG
TTTCCTGTGGGCCCTGTGACCCCCAGGCTCAGGTGGACCTTCAGATGCTATGGCTATTTC
AGAAACACCCCCCACATGTGGTCACTCTCCAGTGACCCCCTGGAGATCCTGGTCTCAGGA
ACCTCTGGAGGCCCCAGCCCCCCACCCACAGATCCCAGCTCAACAGCTGGTGAGTCACAG
TGGCATCTGTCTAAGGGCTTTCCTTCCTGTGTTTCAGAGATGCCAGAGCGACCACCAGGA
GCAGCTGACACCATCAGCCCATCACAAAACAAGTCAGACCACAACACTGCGTCCCACCCC
AAAGATTACACAGTAGAGAATCTCATCCGCATGGTCATGGCTGGCTTGATCCTGGTTGTC
CTCGGGATTCTGCTATTTCAGGATCACTACAGTCAGAGAGGAATCCAAGATGCATCCAGG
AGGTAA
>LILRB6_Acinonyx_jubatus
ATGACCCCCACCCTCACGACCCTGCTTCTCCTCGGGCTGAGTGTGGGACCCAGGACCCGA
GCGCAGGCAGGGACCCTCCCTGCACCCTCCCTCTGGGCTGAGCCAGGCTCTGTGGTCCCT
TGGGGTAGCACTGTGACCATCTGGTGTCAGGGAATCCTGGAGGCCCACGAGTTCCATCTG
GATAAAGACGGACACCCAGTGCCCTGGGACAGACAGAAGCCACTGGAGCCTGGGAACAAA
GCCAAGTTCTCCATCAGATATGTGACAGAGCAGTATGCAGGCCGATATCACTGTTCCTGT
CAAAGCCCCACTGGCTCCTCAGAGGGCAGTGACCCCCTGGAGCTGGTGGTGACAGGTTTC
CATGCCAAACCCACTCTCTCAGCCCTGCCCAACCCCATGGTGACCTCAGGAGGGAAGGTG
ACCCTCCAGTGCACCTCATGGACGGGATTCCATAGGTTCGTCCTGATGAGGGAAGGAGAA
CCCAGACCCGCCTGGACCCTCGACTCCCAGCGACCCACCAGTGGACAGTTCCAGGCCCTG
TTTCCTGTGGGCCCTGTGACCCCCAGCGCCAGGTGGACGTTCAGATGCCATGGCTATTTC
AACAACACTCCCCAGTTGTGGTCATACCCCAGTGACCCCCTAGAACTGCTGGTCTCAGGT
GTGTCCAGGAAGCCCTCCCTCCTGACCCAGCAGAGCCCCGTCGTGACCCCTGGACAGAGG
CTGACCCTCCAGTGTCGCTCTCACGTCGGCTATGACAGATTCGCTCTGTACAAGGAGGCG
GCACATGACCTTCCCCAGCACCTTAGCCGGCAGCCCCAGGCTGGGCCCTCGGGGGCTGAC
TTCCCCCTGGGCCCAGTGAACAGCTCCCACGGGGGCCGGTACACGTGCTATGGTGGACAC
AACCTCTCCTCCGAGTGGTCGGCCCCCAGTGACCCCCTGGACATCCTGGTCACAGGACAG
CTCCCCTCCACACCCTCCCTCTCAGTGCAGCCAGGACCCATGGTGGCCTCAGGAGAGAAT
GTGACCCTGCTGTGTCAGTCCTGGAGCTTTGTGGACACTTTCCTTCTGTCCAAGGAGGGG
GCAGCCGACCCTCCCCTGCGTCTTAGATCAAAGTACCGAGCTGGACATTACCAGGCCAAA
TTCTCCATGAATCCTGTGACCTCAGCCCAGGGGGGGACCTACAGGTGCTACGGCTCATAT
AGCACCTCCCCCCACCTGTTGTCACACCCCAGTGACCCCCTGGAGCTCCAGGTCTCAGGA
TCCTCTGGAGAGCCCGGCCCCCCAGCCACAGATCCCAGCTCAACAGCTGGTCCCAACCGG
TACCTGTACGTCCTCATCGGGGCCGCGGGGGCCTTCGTCCTGCTGCTCTGCCTCCTCGTC
GTCCTCCTCGTCCGTCGCCGGCGTCAGGGCAAAGGCAGGAAGCCGGGGGCCGCAGACCCA
GAGCCCCAGGACAGAGGCCTGCAGGACAGCTCCGGGCCAGCTGCCGCCACCCAGGAGGAG
ACCCTCTCAGATGCCGCCGTGCAAGACGCACAGCCCGAGGAGGGGGTGGAGCTGGACCAG
CGGCAGGACGCGGAGGATGGAGACCCCCAAGGAACGACCTATGCCCAGGCTGCCGCATGT
GACGCCCCCCCAGATGTGACCTACGCCCAGCTGAACCGCTTGACGCTCAGACGGGAGACG
AGTGCACCCCATTCCTCCCAAGCCGGGGAGCCTCCAGCAGAGCCCAGCGTGTATGCTGCT
CTGGCCATCCGCTAG
>LILRB1_Lynx_canadensis
ATGGGAGGCAGCGTCAGGACCCAGACCCTCACCGCCCTTCTGTGTCTCGGGCTGTGTCGG
GGTCCGTGGGACCAGGTACAGGCAAGGTACCTTCCCAAACCCTCCATCAGGGCTGACCCC
AGCCCCAATGTCACCAGGGGGACCCCTGTGACCATCTGGTGTCAGGCATCTCTGCAGGCT
GATGTCTACTATCTGTATAAAGAGAGGGTCTCTGAACCCACGTCCATGGAGATCTCACAG
GAGTCCAGCGACAAGGCCAGTTTCTCCCTTGGATTCATGAGTGCGCACAATGCAGGGCGG
TACCAGTGTCAATATCACAGCAGGAACGGCTGGTCACAGCGGAGTGACCTCCTGCCCCTG
GTGGTGACAGGAGTGTACGACCCACCCTCCCTCTCAGCCATCCCAGGCCCTGTGGTGGCC
TCAGGAGGGAACGTGTCCCTCTCCTGTAGCTCACCACATCCATGGCAAACCTTCCATCTG
CTGAAGGAGGGGGGAGCTGACGCGCCCCGACACCTGGAATTGAAGTTCCCTCGTGAGAAG
AGGCAGGCACTGTTCCCTGTGGGCCCCGTGAGCACCTCCCATGGGGGGACCTACAGGTGC
TACGTTTCTCCAGCTTCCTACCCGTATGTGTGGTCACTCCCCAGTGACCCTCTGCACCTT
CAGGTCACAGGCGCCTACAGGGAGCCCACCCTCTCAGCCCAGCCGGGCTCGCTGGTGCAG
CCTGGAGACAACCTGACCCTCCAGTGTCATTCAGAAGCCGGATTTGACACATTCGCTCTG
ATGAAGGATGAGGGGCTCACACCTCCCGTGCGTTTAGATGGGCAGCCCAGCCCCAACTTC
CCCCTCGGCCTTGTGAGCATCACCCACAGGGGCCGGTACAGATGCTATGGTGGACAAAAC
CTCTCCTCCACGTGGTCAGCTCCCAGTGTCCCCTTGGACATCTTCATCACAGGCCTATAC
AGGAAACCGTCCCTCTCGGCCCAGCCGGGGCCCTCAGTGTCCTGGGGAGAGAATGTGACC
CTGCAGTGTCGCTCGGAAATCTGGCTCGACACCTTCTACCTGTCCAAGGAGGGGTCACCT
GCTCCTCCCCAGCACATTCGTCTGCAGGACACAACTGCACCTTATCAGGTCAACTTCAGC
ATGAGTCCTGTGACCTCAGACCATGAGGGGACCTACAGGTGCTACGCCTCATCCAGCCCC
TCCCCCTACCTGTTGTCACACCCCAGTGACCCCCTGGAGCTGCTGGTCTCAGGAGGCTCT
GAGGATGCACCAGTCACCCCATGGAGGGGTCCCAACCGGTACCTGTACGTCCTCATCGGG
GCCGCGGGGGCCTTCGTCCTGCTGCTCTGCCTCCTCGTCGTCGTCCTCGTCCGTCGCCGG
CGTCAGGGCAAAGGCAGGAAGCCGGCAGCAGCAGCCACAATCCCAGCACCTGAGGATGAA
GGCCTGCGTGGGAGCTCCGGTCCCGCTGCCACGGCCGCCCAGGATGAGAACTTGTATGCT
GTCATGAAAGACACACAGGCTGAAGAGGACAGACAGCTGGACAGCCAGGCTGTAGTCTCT
GAAGACTCCCGAGATGGGACTTATACCCAGATCAACAGCTTGGTCTCTGAAGACCCTCAG
GATGTGACCTATGCCCAGCTCAACTGCCTGACCCTCAGGAGGGTGACAAGTGGACCCGCT
TCCTCCCAAGAAGAGCCTCCAGCAGAGCCCAGTGTGTATGCATCTCTGGCCATCGGCTAG

>LILRB2_Lynx_canadensis
ATGACCCCCACCCTCACGGCCCTGCTCCTCCTCGGTCTGAGTGTGGAACCCAGGACCCAA
GTGCAGGCAGGGACCCTCCCCACACCCTCCATCTGGGCTGAGCCAGGCTCTGTGGTCCCC
TGGGGTAGCGCTGTGAACATCTGGTGTCAGGGGACCCTGGAGGCCCTGAAGCTCCATGTG
TATAAAGAGGAAGGCTCAGTGTACCTGGACAGACAGCCCACACTAGAGCCTGGGAACAAG
GCCAAGTTCTCCATCACACACATGACAGATAGACATGCAGGACGGTATCACTGTTCCTAT
CGAAGCCCCGCTGGCTTGTCAGAGCGCAGTGACCCCCTGGAGCTGGTGGTGACAGGATTC
CAAATCAAACCCCATCTCTCAGCCCTGCCCAGACCCGTCGTGACCTCAGGAGGGAAGGTG
ACCCTCCAGTGCACCTCATGGACGGCATTCCATAGGTTCGTCCTGATGAGGGAAGGAGAA
CCCAGACCCGCCTGGACCCTCGACTCCCAGCGACACACCAGTGGGCAGTTCCAGGCCCTG
TTTCCTGTGGGCCCTGTGACCCCCAGCACCAGGTGGACCTTCAGATGCTATGGCTATTAC
AGCAACATCCCCCACATGTGGTCACTCTCCAGTGACCCCCTGGAGCTCCTGGTCTCAGGT
GTGTCCAGGAAGCCCTCCCTCCTGACCCAGCAGAGCCCCGTCGTGACCCCTGGACAGAGG
CTGACCCTCCAGTGTCGCTCTGACGTCGGCTATGACAGATTCGCTCTGTCCAAGGAGGCG
GCACGTGACCTTCCCCAGCACCTTAGTCTGCAGCCCCAGGCTGGGCTCTCGGGGGCCGAC
TTCCCCCTGGGCCCAGTGAGCGGCTCCCACGGGGGCCGGTACACGTGCTATGGTGGACAC
AACCTCTCCTCCGAGTGGTCGGCCCCCAGTGACCCCCTGGACATCCTGGTCACAGGACAG
CTCTCCTACACACCCTCCCTCTCAGTGCAGCCAGGACCCACGGTGGCCTCAGGAGAGAAT
GTGACCCTGCTGTGTCAGTCCTGGAGCTTTGTGGACACTTTCCTTCTGTCCAAGGAGGGG
GCAGCCGACCCTCCCCTGCGTCTTAGATCAGAGTACCGAGATCGTCATTACCAGGCCAAA
TTCTCCATGAATCCTGTGACCTCAGCCCAGGGGGGGACCTACAGGTGCTACAGCTCATAC
AGCAACTTCCCCTACCTGTTGTCACACCCCAGTGACCCCCTGGAGCTCCAGGTCTCAGGA
TCCTCTGGAGAGCCCGGCCCCCCAGCCACAGATCCCAGCTCAACAGCTGGTCCCAACCGG
TACCTGTACGTCCTCATCGGGGCCGCGGGGGCCTTCGTCCTGCTGCTCTGCCTCCTCGTC
GTCGTCCTCGTCCGTCGCCGGCGTCAGGGCAAAGGCAGGAAGCCGGGGGCCGCAGACCCA
GAGCCCCAGGACAGAGGCCTGCAGGACAGCTCCGGGCCAGCTGCCGCCACCCAGGAGGAG
GCCCTCTCAGATGCCGCCGTGCAAGACGCACAGCCCGAGGAGGGGGTGGAGCTGGACCAG
CGGCAGGACGCGGAGGATGGAGACCCCCAAGGAACGACGTATGCCCAGGTGAGCCACTCA
AGATCAAGACTCAGTCGGGGACCGGCCACTTCTCCTTCCCCGCTGTGGGGGGGATTGCCG
GACACAGAAGACAAACAAGCAGAGGAAGACAGGCAGATGGACAGTCAGGCTGCCGCATCT
GACGCCCCCCCAGATGTGACCTACGCCCAGCTGAACCGCTTGACGCTCAGACGGGAGACG
AGTGCACCCCATTCCTCCCAAGCCGGGGAGCCTCCAGCAGAGCCCAGCGTGTATGCTGCT
CTGGCCATCCGCTAG
>LILRA4_Lynx_canadensis
ATGACCCCTACCCTCACGGCCCTGCTCCTCCTCGGTCTGAGTGTGGAACCCAGGACCCAA
GTGCAGGCAGGGACCCTCCCCAAACCCTCCATCTGGGCTGAGCCAGGCTCTGTGGTCCCT
TGGGGTAGCGCTGTGACCATTTGGTGTCAGGGGACCCTGGAGGCTGCGGAGTTCTATCTG
GATAAAGATGGACACTCAGTGCCCTGGGACAGACAACCCGCAGTGGAGCCCAGGGACAAG
GCCAAGTTCTCCATCATATACATGACAGAGCAGTATGCAGGCCAATATCACTGTTACTAT
CGGAGCCCCACTGGCTTGTCAGAGCGCAGTGACCCCCTGGAGCTGGTGGTGACAGGATTC
CATGGCAAACCCACTCTCTCAGCCCTGCCCAACCCCATGGTGAGCTCAGGAGGGAAGGTG
ACCCTCCAGTGCGCCTCATGGGTGGGATTCCATAGGTTCGTCCTGATGAAGGAAGGAGAA
CCCAGACCCACCTGGACCCTGGACTCCCAGCGACGCACCAGTGGGCAGTTCCAGGCCCTG
TTTCCTGTGGGCCCTGTGACCCCCAGGCTCAGGTGGACCTTCAGATGCTATGGCTATTTC
AGAAACACCCCCCACATGTGGTCACTCTCCAGTGATCCCCTGGAGCTCCTGGTCTCAGGA
ACCTCTGGAGGCCCCAGCCCCCCACCCACAGATCCCAGCTCAACAGCTGGAGCAGCTGAC
ACCATCAGTCCATCACAAAACAAGTCAGACCACAACACTGCGTCCCACCCCAAAGATTAC
ACAGTACAGAATCTCATCCGCATGGTCATGGCTGGCTTGATCCTGGTTGTCCTCGGGATT
CTGCTATTTCAGGAGCACTACAGTCAGAGAGGAATCCAAGATGCATCCAGGAGGTAA
>LILRB5_Lynx_canadensis
ATGACCCCCACCCTCACGGCCCTGCTCCTCCTCGGTCTGAGTGTGGAACCCAGGACCCAA
GTGCAGGCAGGGACCCTCCCCAAACCCTCCATCTGGGCTGAGCCAGGCTCTGTGGTCCTC
CGGGGTAGTGCTGTGACCATTTGGTGTCAGGGAATCCTGGAGGCCCAAGTGTTCTTTCTG
GTTAAAGAGGAACACTCAGGGTTCTGGGATGTTCATTTCCCAAAGAAGCCTGGGAACACG
GCCAAGTTCTCCATCACACACATGACAGATAGACATGCAGGACGGTATCACTGTTCCTAT
CGGAGACCCGCTGGCTTGTCAGAGCGCAGTGACCCCCTGGAGCTGGTGGTGACAGGATTC
CATGGCAAACCCCAACTCTCAGCCCTGCCCAGCCCCGTCGTGACCTCAGGAGGGAAGGTG
ACCCTCCAGTGTGCCTCATGGGAGAAATTTGACAGGTTTGTCCTGAGGAAGGAAGGAGAA
CCCAGGCCCTCGTCGACCCTCGACTCCCAGCGACCCACTAGTGGGCAGTTCCAGGCCCTG
TTTCCTGTGGGCCCCGTGACCCCCAACGTCAGGTGGACATTCAGGTGCTATGGCTATTTC
AGCAAAACCCCCCAGATGTGGTCCTACCCCAGTAAGCCCCTGGAGCTCCTGGTCTCAGGA
ACTTCTGGGCGCCCCAGCCCCCCACCCACAGGACCTGGCTCCACAGAGAGTCTTGAAAAG
TACCAGAAAATTGCGATCGGGGCCTCTGTGACCTTAATCTTGCTGCTTGCCCTCCTCGTC
CTCCTCCTCCTTCTCCGACTCCGGCACCAGAAAAAATGCTGCAAGTCAGGTGCTCTACAT
CCTGAGGCTGAGACCAGAGCCCTGCAGAAAAGCTCCAACTCCGTGGCTCCTGTCCAGGAG
GAGAAGCAGGATGCTGAGGTGAGAGAGTCCCAACCTGAGGAAGACAGACAGATGGACAGT
CGGGCTGCGGCATCTGAAGACCCCCAGGATGTGACCTATGCCCAGCTGAACAGCCTGAAT
CTTGAACAGGAGACAAGTGCACCCCCTTCCTCACGGGCAGGGGAGCTGCCCGCAGAGCCC
ATCATGTATGCCACTCTGGCCAGGAAGGATGCACACCCCGCACTCCAGGGAGGGGACTGC
AGGAACCCCAGGACGCAGTGA
>LILRB6_Lynx_canadensis
ATGACCCCCACCCTCACGACCCTGCTTCTCCTCGGGCTGAGTGTGGGACCCAGGACCCGA
GCGCAGGCAGAGACCCTCCCCGCACCCTCCCTCTGGGCTGAGCCAGGCTCTGTGGTCCCT
TGGGGTAGCACTGTGACCATCTGGTGTCAGGGAATCCTGGAGGCCCACGAGTTCCATCTG
GATAAAGACGGACACCCAGTGCCCTGGGACAGACAGAAGCCACTGGAGCCTGGGAACAAA
GCCAAGTTCTCCATCAGACACATGACAGACAGACATGCAGGCCGATATCACTGTTCCTGT
CAAAGCCCCACTGGCTCCTCAAAGGGCAGTGACCCCCTGGAGCTGGTGGTGACAGGTTTC
CATGGCGAAACCACTCTCTCAGCCCTGCCCAACCCCATGGTGACCTCAGGAGGGAAGGTG
ACCCTCCAGTGCACCTCATGGACGGCATTCCATAGGTTCGTCCTGATGAAGGAAGGAGAA
CCCAGACCCGTCTGGACCCTGGACTCTCAGAAACCCACCAGTGGACAGTTCCAGGCCCTG
TTTCTTGTGGGCCCTGTGACCCCCAGCGCCAGGTGGACGTTCAGATGCCATGGCTATTTC
AACAGCACTCCCCAGTTGTGGTCATACCCCAGTGACCCCCTAGAACTGCTGGTCTCAGGT
ATGTCCAGGAAGCCCTCCCTCCTGACCCAGCAGAGCCCCGTCGTGACCCCTGGACAGAGG
CTGACCCTCCAGTGTCGCTCTGACGTCGGCTATGACAGATTCGCTCTGTACAAGGAGGCG
GCACGTGACCTTCCCCAGCACCTTAGCCTGCAGCCCCAGGCTGGGCTCTCGGGGGCCGAC
TTCCCCCTGGGCCCAGTGAACAGCTCCCATGGGGGCCGGTACACATGCTATGGTGGACAC
AACCTCTCCTCCGAGTGGTCGGCCCCCAGTGACCCCCTGGACATCCTGGTCACAGGACAG
CTCTCCTACACACCCTCCCTCTCAGTGCAGCCAGGACCCATGGTGGCCTCAGGAGAGAAT
GTGACCCTGCTGTGTCAGTCCTGGAGCTTTGTGGACACTTTCCTTCTGTCCAAGGAGGGG
GCAGCCGACCCTCCCCTGCGTCTTAGATCAAAGTACCGAGCTGGACATTACCAGGCCAAA
TTCTCCATGAATCCTGTGACCTCAGCCCAGGGGGGGACCTACAGGTGCTATGGCTCATAT
AGCACCTCCCCCCACCTGTTGTCACACCCCAGTGACCCCCTGGAGCTCCAGGTCTCAGGA
TCCTCTGGAGAGCCCGGCCCCCCAGCCACAGATCCCAGCTCAACAGCTGGTCCCAACCGG
TTCCTGTACGTCCTCATCGGGGCCGCGGGGGCCTTCGTCCTGCTGCTCTGCCTCCTCGTC
GTCCTCCTCGTCCGTCGCCGGCGTCAGGGCAAAGGCAGGAAGCCGGGGGCCGCAGACCCA
GAGCCCCAGGACAGAGGCCTGCAGGACAGCTCCGGGCCAGCTGCCGCCACCCAGGAGGAG
TCCCTCTCAGATGCCGCCGTGCAAGACGCACAGCCCGAGGAGGGGGTGGAGCTGGACCAG
CGGCAGGACGCGGAGGATGGAGACCCCCAAGGAACGACGTATGCCCAGGCTGCCGCATCT
GACGCCCCCCCAGATGTGACCTACGCCCAGCTGAACCGCTTGACGCTCAGACGGGAGACG
AGTGCACCCCATTCCTCCCAAGCCGGGGAGCCTCCAGCAGAGCCCAGCGTGTATGCTGCT
CTGGCCATCCGCTAG
>LILRA7 Lynx_canadensis
ATGACCCCCACCCTCACAGCCCTGCTCCTCCTCGGGCTGAGTGTGGGCCCCAGAACCCGA
GGGCAGGCAGGGACCCTCCCCAAACCCTCCATCTGGGCTGAGCCAGGCTCTGTGGTCCTC
CGGGGTAGTGCTGTGACCATTTGGTGTCATGGAATCCTGGAGGCCCAAGTGTTCTTTCTG
GTTAAAGAGGAACACTCAGGGTTCTGGGATGTTCATTTCCCAAAGAAGCCTGGGAACACG
GCCAAGTTCTCCATCACACACATGACAGATAGACATGCAGGACAGTATCACTGTTCCTAT
CGAAGCCCCGCTGGCTTGTCAGAGCGCAGTGACCCCCTGGAGCTGGTGGTGACAGGATTC
CAAAGCAAACCCCGTCTCTCAGCCCTGCCCAGCCCCGTCGTGACCTCAGGAGGGAAGGTG
ACCCTCCAGTGCACCTCATGGATGGGATTCCATAGGTTCGTCCTGATGAGGGAAGGAGAA
CCCAGACCCGCCTGGACCCTGGACTCCCAGCGACCCACCAGTGGACAGTTCCAGGCCCTG
TTTCCTGTGGGCCCTGTGACCCCCAGTGCCAGGTGGACGTTCAGATGCCATGGCTATTTC
AACAACACTCCCCAGTTGTGGTCATACCCCAGTGACCCCCTAGAACTGCTGGTCTCAGGT
GTGTCCAGGAAGCCCTCCCTCCTGACCCAGCAGAGCCCTTTCTTGACCCCTGGACAGAGG
CTGACCTTCCAGTGTCGCCCTGATGTTGGCTATGACAGATTCGCTCTGTACAAGGAGGCG
GCACATGACCTTCCCCAGCACCTTAGCCTGCAGCCCCAGGCTGGGCTCTCGGGGGCCGAC
TTCCCCCTGGGCCCAGTGAGCGGCTCCCACGGGGGCCGGTACACATGCTATGGTGGACAC
AACCTCTCCTCCGAGTGGTCGGCCCCCAGTGACCCCCTGGACATCCTGGTCACAGGACAG
CTCCCCTCCACACCCTCCCTCTCAGTGCAGCCAGGACCCATGGTGGCCTCAGGGGAGAAT
GTGACCCTGCTGTGTCAGTCCTGGAGCTCTGTGGACACTTTCCTTCTGTCCAAGGAGGAG
GCACCCGATCCCCCCCTGCGTCTTAGATCAGAGTACCGAGATGGGCATTACCAGGCCAAA
TTCTCCATGAATCCTGTGACTTCAGCCCAGGGGGGGACCTACAGGTGCTACGGCTCATAC
AGCACCTCCCCCTACCTGTTGTCACACCCAGTGACCCTGGAGCTCCAGGTCTCAGTAGCA
GCTGACACCATCAGCCCACCCCAAAACAAGTCAGACCCCCACATTGCCTCCAACCCCAAA
GATTACATGCTGGAGAATCTCATCCGCATGGGTGTGGCAGGCTTGGTCCTGGTGGTCCTC
GGGATTCTGCTATTTCAGCCTCAACACAGCCACAGAAGAACCCCAGATGCAACCAGGAGA
CAAACACAATGA
>Novel_Ig-like_Prionailurus_bengalensis
ATGTCCCTGGGGTTCACTTTTCTGCTGGGACTTGTGTTTTGTCTGGAACAAAGGATTTGG
GCAAAAAATGGATTATTACCCCAGCCCTCCATCTGGGCACTGCCCGGGGCTGTGATTCCC
CAGGGCAGTTCTGTGACCATCCGCTGCAGGGGACCTCCAGGAGTAGTCAGATGGCAGCTA
CTTAGAATAGGAACTTTCATCTCACGGTACGACAGAACCTCAGATGGATCCCAGGGAGTT
TCCACGTTTTTCATCCAGTCTGTGACATACTTCAATGCAGGAATTTACTACTGTATATAC
TGGAAGCAAGGAGTCTGGTCAGGACGCAGTGACCCATTGGATCTGGTGGTGACAGGCGTA
TACAAGGACACACCCTCCCTGACTGCTCTTCCAGACCCCAATGTGACCTCAGGAGAGAAC
GTGACACTCCTTTGTGAAACATCTCAGTACTATGAAATCTTTAATTTGACTAAAGATGGA
AGGAATGTCTCTCCTCAGGATTTTTTACGTCAGGACCATAACACCTTCCTGATCTCTCCT
GTGACCCTTGCCCATGGGGGTGTCTATAGATGCTATGGTTCTTCTAAAATCTACCCTCAC
AGCTGGTCACTGCCTAGCAACCCTGTTAAGCTTTTGGTTACAGATCCACCTGCTCCTGGA
AATGGACACCTTCCCATTGTGACTGGGATCTTGGCCATCGTTGTCTTACTTCTTCTCTCC
CTTCTCTTCCTCTTTTACCAATGTTGGCATCGGGTCAAACATGGGAACATTGATTGTGAG
ACCGAGAACCAGGTGAAGTATAAGAGCTCCTTCCCAGTCATGGATTTCCAGGAAGAAAAT
CAATATGATGTCTTAGAGGACATCCAGCCTGAGAAGGACAGACAGATGGCTATGCAGGTC
CCCATAGAGGAAGACTCTCAGGAGGTGACCTATGCTCAGCTACACCAGGAAACCCTTAGG
GGGAACGTGGACACGCTACTCTCCCACACCCATGAGGATTCCTCTGGCCAGCCCTGTGTG
TATGCCACCCTCAACTTGTCCTGA
>LILRB1_Prionailurus_bengalensis
ATGGGAGGCAACGTCAGGACCCAGACCCTCACCGCCCTTCTGTGTCTCGGGCTGTGTCGG
GGTCCGTGGGACCAGGTACAGGCAAGGTACCTTCCCAAACCCTCCATCAGGGCTGACCCC
AGCCCCAATGTCACCAGGGGGACCCCTGTGACCATCTGGTGTCAGGCATCTCTGCAGGCT
GATGTCTACTATCTGTATAAAGAGAGGGTTTCTGAACCCACGTCCATGGAGATCTCACAG
GAGTCCAGCGACAAGGCCAGTCTCTCCCTTGGATTCATGAGTCCGCACAATGCAGGGCGA
TACCAGTGTCAATATCACAGCAGGAACGGCTGGTCACAGCGGAGTGACCTCCTGCCCCTG
GTGGTGACAGGAGTGTACAACCCACCCTCCCTCTCAGCCATCCCAGGCCCTGTGGTGGCC
TCAGGAGGGAACGTGTCCCTCTCCTGTAGCTCACCACATCCATGGCAAACCTTCCGTCTG
CTGAAGGAGGGGGGAGCTGACGCGCCCCGACACCTGGAATTGAAGTTCCCTCGTGAGAAG
AGGCAGGCACTGTTCCCTGTGGGCCCCGTGAGCACCTCCCATGGGGGGACCTACAGGTGC
TACGTTTCTCCAGCTTCCTACCCGTATGCGTGGTCACTCCCCAGTGACCCTCTGCACCTT
CAGGTCACAGGCGCCTACAGGGAGCCCACCCTCTCAGCCCAGCCGGGCTCGCTGGTGCAG
CCTGGAGACAACCTGACCCTCCAGTGTCACTCTGAGGCTGGATTTGACACATTCGCTCTG
ATGAAGGATGAGGGGCTCACACCTCCTGTGCGTTTAGATGGGCAGCCCAGCCCCAACTTC
CCCCTCGGCCTTGTGAGCATCACCCACAGGGGCCGGTACAGATGCTACGGTGGACACAAC
CTCTCCTCCACGTGGTCAGCCCCCAGTGTCCCCTTGGACATCTTCATCACAGGCCTGTAC
AGGAAACCGTCCCTCTCGGCCCAGCCGGGGCCCTCAGTGTCCTGGGGAGAGAATGTGACC
CTGCAGTGTCGCTCAGAAATCTGGCTCGACACCTTCTACCTGTCCAAGGAGGGGTCACCT
GCTCCTCCCCAGCACATTCATCTGCAGGACACAACTGCACCTTATCAGGTCAACTTCAAC
ATGAGTCCTGTGACCTCAGACCATGAGGGGACCTACAGGTGCTACGCCTCATCCAGCACC
TCCCCCTACCTGTTGTCACACTCCAGTGACCCCCTGGAGCTGCTGGTCTCAGGAGGCTCT
GAGGATGCACCAGTCACCCCATGGAGGGGTCCCAACCGGTACCTGTACGTCCTCATCGGG
GCCGCGGGGGCCTTCGTCCTGCTGCTCTGCCTCCTCGTCGTCCTCCTCGTCCGTCGCCGG
CGTCAGGGCAAAGGCAGGAAGCCGGCAGCAGCAGCCACAATCCCAGCGCCTGAGGATGAA
GGCCTGCGTGGGAGCTCTGGTCCCGCTGCCACGGCCGCCCAGGATGAGAACTTGTATGCT
GTCATGAAAGACACACAGGCTGAAGAGGACACACAGCTGGACAGCCAGGCTGTAGTCTCT
GAAGACTCCCAAGATGGGACTTATACCCAGATCAACAGATTGGTCTCTGAAGACCCTCAG
GATGTGACCTATGCCCAGCTCAACTGCCTGACCCTCAGGCGGGTGACAAGTGGACCCGCT
TCCTCCCAAGAAGAGCCTCCAGCAGAGCCCAGTGTGTATGCATCTCTGGCCATCCGCTAG

>LILRB2_Prionailurus_bengalensis
ATGACCCCCATCCTCACGGCCCTGCTCCTCCTCGGTCTGAGTGTGGAACCCAGGACCCAA
GCGCAGGCAGGGACCCTCCCCACACCCTCCATCTGGGCTGAGCCAGGCTCTGTGGTCCCT
TGGGGTAGCGCTGTGAACATCTGGTGTCAGGGGACCCTGGAGGCCCAGAAGCTCCATGTG
TATAAAGAGGAAGGCTCAGTGTACCTGGACAGACAGCCCACACTAGAGCCTGGGAACAAG
GCCAAGTTCTCCATCACATACATGACAGATGGACATGCAGGACGGTATCACTGTTCCTAT
CGAAGCCCCACTGGCTTGTCAGAGCGCAGTGACCCCCTGGAGCTGGTGGTGACAGGATTC
CATAGCAAACCCACTCTCTCAGCCCTGCCCAGACCCGTCACGACCTCAGGAGGGAAGGTG
ACCCTCCAGTGCACCTCATGGACGGGATTCCATAGGTTCGTCCTGATGAGGGAAGGAGAA
CCCAGACCTGCCTGGACCCTTGGCTCCCAGCGACACACCAGTGGGCAGTTCCAGGCCCTG
TTTCCTGTGGGCCCTGTGACCCCCAGGCTCAGGTGGACCTTCAGATGCTATGGCTATTAC
AGCAACACCCCCCACATGTGGTCACTCTCCAGTGACCCCCTGGAGCTCCTGGTCTCAGGT
ATGTCCAGGAAGCCCTCCCTCCTGACCCAGCAGAGCCCCGTCGTGACCCCTGGACAGAGG
CTGACCCTCCAGTGTCGCTCTGACGTCGGCTATGACAGATTTGCTCTGTACAAGGAGGCG
GCACGTGACCTTCCCCAGCACCTTAGCCTGCAGCCCCAGGCTGGGCTCTCGGGGGCCGAC
TTCCCCCTGGGCCCAGTGAGCGGCTCCCACGGGGGCCGGTACACATGCTATGGTGGACAC
AACCTCTCCTCCGAGTGGTCGGCCCCCAGTGAACCCCTGGACATCCTGGTCACAGGACAG
CTCTCCTACACACCCTCCCTCTCAGTGCAGCCAGGACCCACGGTGTCCTCAGGAGAGAAC
GTGACCCTGCTGTGTCAGTCCTGGAGCTTTGTGGACACTTTCCTTCTGTCCAAGGAGGGG
GCAGCCGACCCTCCCCTGCGTCTTAGATCAAAGTACCGAGCTGGGCATTACCGGGCCAAA
TTCTCCATGAGTCCTGTGACCTCAGCCCAGGGGGGGACCTACAGGTGCTACGGCTCATAC
AGCAACTTCCCCTACCTGTTGTCACACCCCAGTGACCCCCTGGAGCTCCAGGTCTCAGGA
TCCTCTGGAGAGTCCAGCCCCCCAGCCACAGATCCCAGCTCAACAGCTGGTCCCAACCGG
TACCTGTACGTCCTCATCGGGGCCGCGGGGGCCTTCGTCCTGCTGCTCTGCCTCCTCGTC
GTCCTCCTCGTCCGTCGCCGGCGTCAGGGCAAAGGCAGGAAGCCGGGGGCCGCAGACCCA
GAGCCCCAGGACAGAGGCCTGCAGGACAGCTCCGGGCCAGCTGCCGCCACCCAAGAGGAG
ACCCTCTCAGATGCCTCCGTACAAGACGCACAGCCCGAGGAGGGGGTGGAGCTGGACCAG
CGGCAGGATGCGGAGGATGGAGACCCCCAAGGAACGACGTATGCCCAGGCTGCCGCATCT
GACGCCACCCCAGATGTGACCTACGCCCAGCTGAACCGCTTGACGCTCAGACGGGAGACG
AGTGCACCCCATTCCTCCCAAGCCGGGGAGCCTCCAGCAGAGCCCAGCGTGTATGCTGCT
CTGGCCATCCGCTAG
>LILRA3_Prionailurus_bengalensis
ATGGGAAGCAACGTCAGGACCCAGACCCTCACCGCCCTTCTGTGTCTCGGGCTGTGTCGG
GGTCCGTGGGACCAGGTACAGGCAAGGTACCTTCCCAAACCCTCCATCAGGGCTGACCCC
AGCCCCAATGTCACCAGGGGGACCCCTGTGACCATCTGGTGTCAGGCATCTCTGCAGGCT
GATGTCTACTATCTGTATAAAGAGAGGGTCTCTGAACCCACGTCCATGGAGATCTCACAG
GAGTCCAGCGACAAGGCCAGTCTCTCCCTTGGATTCATGAGTCCGCACAATGCAGGGCGA
TACCAGTGTCAATATCACAGCAGGAACGGCTGGTCACAGCGGAGTGACCTCCTGCCCCTG
GTGGTGACAGGAGTGTACAACCCACCCTCCCTCTCAGCCATCCCAGGCCCTGTGGTGGCC
TCAGGAGGGAACGTGTCCCTCTCCTGTAGCTCACCACATCCATGGCAAACCTTCCGTCTG
CTGAAGGAGGGGGGAGCTGACGCGCCCCGACACCTGGAATTGAAGTTCCCTCGTGAGAAG
AGGCAGGCACTGTTCCCTGTGGGCCCCGTGAGCACCTCCCATGGGGGGACCTACAGGTGC
TACGTTTCTCCAGCTTCCTACTCGTATGTGTGGTCACTCCCCAGTGACCCTCTGCACCTT
CAGGTCACAGGCGCCTACAGGGAGCCCACCCTCTCAGCCCAGCCGGGCTCGCTGGTGCAG
CCTGGAGACAACCTGACCCTCCAGTGTCACTCTGAGGCTGGATTTGACACATTCGCTCTG
ATGAAGGATGAGGGGCTCACACCTCCCGTGCGTTTAGATGGGCAGCCCAGCCCCAACTTC
CCCCTCGGCCTTGTGAGCATCACCCACAGGGGCCGGTACAGATGCTACAGTGGACACAAC
CTCTCCTCCACGTGGTCGGCCCCCAGTGTCCCCTTGGACATCTTCATCACAGGCCTGTAC
AGGAAACCGTCCCTCTTGGCCCAGCCGGGGCCCTCAGTGTCCTGGGGAGAGAATGTGACC
CTGCAGTGTCGCTCAGAAATCTGGCTCGACACCTTCTACCTGTCCAAGGAGGGGTCACCT
GCTCCTCCCCAGCACATTCATCTGCAGGACACAACTGCACTTTATCAGGTCAACTTCAAC
ATGAGTCCTGTGACCTCAGACCATGAGGGGACCTACAGGTGCTACGCCTCATCCAGCACC
TCCCCCTACCTGTTGTCACACTCCAGTGACCCCCTGGAGCTGCTGGTCTCAGCAGCTGAC
ACCATCCTCCCATCACAGAACAAGTCAGACCCCAACAGTGACTCCCACTCCAAAGATTAC
ACAGTGGAGAATCTCATCCGCATGGGCATGGCTGGCTTGATTCTGGTGGTCCTTGGGATT
CTACTATTTCGGGATCACTCCAGTCAGAGGAGAATCCAAGATGAGGCCAGGAGGTAA
>LILRA4_Prionailurus_bengalensis
ATGACCCCCACCCTCACGGCCCTGCTCCTCCTCGGTCTGAGTGTGGGCCCCAGGACCCGA
GCGCAGGCAGGGACCCTCCCCACACCCTCCATCTGGGCTGAGCCAGGCTCTGTGGTCCCC
TGGGGTAGCGCTGTGAACATTTGGTGTCAGGGGACCCTGGAGGCCGTGGAGTTCTATCTG
GATAAAGATGGACACTCAGTGCCCTGGGACAGACAACCCACAGTGGAGCCCAGGGACAAG
GCCAAGTTCTCCATCATATACATGACAGAGCAGTATGCAGGCCAATATCACTGTTCCTAT
CGGAGCCCCGCTGGCTTGTCAGAGCGCAGTGACCCCCTGGAGCTGGTGGTGACAGGATTC
CATGGCAAACCCCGTCTCTCAGCCCTGCCCAGCCCCATGGTGACCTCAGGAGGGAAGGTG
ACCCTCCAGTGCACCTCATGGATGGGATTCCATAGGTTCGTCCTGATGAAGGAAGGAGAA
CCCAGAACCACCTGGACCCTGGACTCCCAGCGACCCGCCAGTGGGCAGTTCCAGGCCCTG
TTTCCTGTGGGCCCCATAACTCCCAACGTCAGGTGGACCTTCAGATGCTATGGCTATTTC
AGAAACACCCCCCACATGTGGTCACTCTCCAGTGATCCCCTGGAGCTCCTGGTCTCAGGA
ACCTCTGGAGGCCCCAGCCCCCCACCCACAGATCCCAGCTCAACAGCTGGAGCAGTCGAC
ACCATCAGCCCATCACAAAACAAGTCAGACCACAACACTGCATCCCACCCCAAAGATTAC
ACAGTAGAGAATCTCATCCGCATGGTCATGGCTGGCTTGATCCTGGTTGTCCTCGGGATT
CTGCTATTTCAGGATCACTGCAGTCAGAGAGGAATCCAAGATGCATCCAGGAGGTAA
>LILRB5_Prionailurus_bengalensis
ATGACCCCCACCCTCACGGCCCTGCTCCTCCTCGGTCTGAGTGTGGAACCCAGGACCCGA
GCGCAGGCAGGGACCCTCCCCAAACCCTCCATCTGGGCTGAGCCAGGCTCTGTGGTCCCC
CGAGGTAGTGCTGTGACCATTTGGTGTCAGGGAATCCTGGAGGCCCAAGTGTTCTTTCTG
GATAAAGAGGAACACTCAGGGTTCTGGGATGTTCATTTCCCAAAGAAGCCTGGGAACACG
GCCAAGTTCTCCATCACACACATGACAGATAGACCTGCAGGACGGTATCACTGTTCCTAT
CGGAGCCCCGCTGGCTTGTCAGAGCGCAGTGACCCCCTGGAGCTGGTGGTGACAGGATTC
CATGGCAAACCCCGTCTCTCAGCCCTGCCCAGCCCCATCGTGACCTCAGGAGGGAAGGTG
ACCCTCCAGTGTGCCTCATGGGAGAAATTTGACAGGTTTGTCCTGTGGAAGGAAGGAGAA
CCCAGGCCCTCGTCGACCCTCGACTCCCAGCGACCCACTAGTGGGGAGTTCCAGGCCCTG
TTTCCTGTGGGCCCCGTGACCCCCAACGTCAGGTGGACCTTCAGATGCTATGGCTATTTC
AGCAAAACCCCCCAGATGTGGTCCTACCCCAGTAAGCCCCTGGAGCTCCTGGTCTCAGGA
ACTTCTGGGGGCCCCAGCCCCCCACCCACAGGACCTGGCTCCACAGAGAGTCTTGAAAAG
TACCCGAAAATTGCGATCGGGGCCTCTGTGACCTTAATCTTGCTGCTTGCCCTCCTCGTC
CTCCTCCTCCTTCTCCGATTCCGGCACCAGAAAAAATGCTGCAAGACAGGTGCTCTACAT
CCTGAGGCTGAGACCAGAGCCCTGCAGAAAAGCTCCGACTCCGTGGCTCCTGTCCAGGAG
GAGAAGCAGGATGCTGAGGTGAGAGAGTCCCAACCTGAGGAAGACAGACAGATGGACAGT
CGGGCTGCGGCATCTGAAGACCCCCAGGATGTGACCTATGCCCAGCTGAACAGCCTGAAT
CTTGAACAGGAGACAAGTGCACCCCCTTCCTCACGGGCAGGGGAGCTGCCCGCAGAGCCC
ATCATGTATGCCACTCTGGCCAGGAAGGACGCACACCCCACACTCCAGGGAGGGGACTGC
AGGAACCCCAGGATGCAGTGA
>LILRB6_Prionailurus_bengalensis
ATGACCCCCACCCTAACGACCCTGCTTCTCCTCGGGCTGAGTGTGGGACCCAGGACCCGA
GCTCAGGCAGGGACCCTCCCCACACCCTCCATCTGGGCTGAGCCAGGCTCTGTGGTCCCT
TGGGATAGTGCTGTGACCATTTGGTGTCAGGGGACCCTGGAGGCCGTGGAGTTCTATCTG
AATAAAGACGGACACCCAGTGCCCTGGGACAGACAGAAGCCACTGGAGCCTGGGAACAAA
GCCAAGTTCTCCATCATACACATGACAGAGCAGTATGCAGGCCGATATCACTGTTCCTAT
CGGAGCCCTGCTGGCTTGTCAGAGCGCAGTGACCCCCTGGAGCTGGTGGTGATAGGTTTC
CAGGCCAAACCCACTCTCTCAGCCCTGCCCAACCCCATGGTGACCTCAGGAGGGAAGGTG
ACCCTCCAGTGCACCTCATGGACGGGATTCCATAGGTTCGTCCTGATGAAGGAAGGAGAA
CCCAGACCCGCCTGGACACTGGACTCCCAGCAACCCACCAGTGGACGGTTCCAGGCCCTG
TTTCCTGTGGGCCCTGTGACCCCCAGTGCCAGGTGGACGTTCAGATGCCATGGCTATTTC
AACAACACTCCCCAGGTGTGGTCACACCCCAGTGACTCCCTAGAACTGCTGGTCTCAGGT
ATGTCCAGGAAGCCCTCCCTTCTGACCCAGCAGAGCCCCGTTGTGACCCCTGGACAGAGG
CTGACCCTCCAGTGTCGCTCTGACGTCGGCTATGACAGATTTGCTCTGTACAAGGAGGCG
GCACGTGACCTTCCCCAGCACCTTAGCCTGCAGCCCCAGGCTGGGCTCTCGGGGGCCGAC
TTCCCCCTGGGCCCAGTGAGCGGCTCCCACGGGGGCCGGTACACATGCTATGGTGGACAC
AACCTCTCCTCCGAGTGGTCGGCCCCCAGTGACCCCCTGGACATCCTGGTCACAGGACAG
CTCCCCTCCACACCCTCCCTCTCAGTGCAGCCAGGACCCATGGTGGCCTCAGGAGAGAAT
GTGACCCTGCTGTGTCAGTCCTGGAGCTCTGTGGACACTTTCCTTCTGTCCAAGGAGGGG
GCAGCCGACCCTCCCCTGCGTCTTAGATCAAAGTACCGAGCTGGGCATTACCAGGCCAAA
TTCTCCATGAATCCTGTGACCTCAGCCCAGGGGGGCACCTACAGGTGCTATGGCTCATAT
AGCACCTCCCCCCACCTGTTGTCACACCCCAGTGACCCCCTGGAGCTCCAGGTCTCAGGA
TCCTCTGGAGAGTCCAGCCCCCCAGCCACAGATCCCAGCTCAACAGCTGGTCCCAACCGG
TACCTGTACGTCCTCATCGGGGCCGCGGGGGCCTTCGTCCTGCTGCTCTGCCTCCTCGTC
GTCCTCCTCGTCCGTCGCCGGCGTCAGGGCAAAGGCAGGAAGCCGGGGGCCGCAGACCCA
GAGCCCCAGGACAGAGGCCTGCAGGACAGCTCCGGGCCAGCTGCCGCCACCCAGGAGGAG
ACCCTCTCAGATGCCTCCGTACAAGACGCACAGCCCGAGGAGGGGGTGGAGCTGGACCAG
CGGCAGGACGCGGAGGATGGAGACCCCCAAGGAACGACGTATGCCCAGGCTGCCGCATCT
GACGCCCCCCCAGATGTGACCTACGCCCAGCTGAACCGCTTGACGCTCAGACGGGAGACG
AGTGCACCCCATTCCTCCCAAGCCGGGGAGACTCCAGCAGAGCCCAGCGTGTATGCTGCT
CTGGCCATCCGCTAG
>LILRA7_Prionailurus_bengalensis
ATGACCCCCACCCTCACAGCCCTGCTTCTCCTCGGGATGAGTGTAGGCCCCAGGACCCAA
GGGCAGGCAGAGACCCTCCCCAAACCCACCATCTGGGCTGAGCCAGGCCTTGTGGTCCCC
TGGGGGGCACCTGTGACCATCTGCTGTCAGGGGACTCAGGAGTCCCAAGTGTTCCTTCTG
GATGAAGAGGGAAGATCAGGGCTTCGGGATGTTCATTTCCCAAAGAAGCCTGGGAACACG
GCCAAGTTCTCCATCACACACATGACAGATAGACATGCAGGACGGTATCACTGTTCCTAT
CGGAGCCCCGCTGGCTTGTCAGAGCGCAGTGACCCCCTGGAGCTGGTGGTGACAGGATTC
CATGGCAAACCCCGTCTCTCAGCCCTGCCCAGCCCCGTCGTGACCTCAGGAGGGAAGGTG
ACCCTCCAGTGTGCCTCATGGATGGGATTCCATAGGTTCGTCCTGATGAAGGAAGGAGAA
CCCAGACCCGCCTGGACCCTGGACTCCCAGCAACCCACCAGTGGACGGTTCCAGGCCCTG
TTTCCTGTGGGCCCTGTGACCCCCAGCGCCAGGTGGACGTTCAGATGCCATGGCTATTTC
AACAACACTCCCCAGGTGTGGTCACACCCCAGTGACCCCCTAGAACTGCTGGTCTCAGGT
ATGTCCAGGAAGCCCTCCCTCCTGACCCAGCGGAGCCCCGTTGTGACCCCTGGACAGAGG
CTGACCCTCCAGTGTCGCTCTGACGTCGGCTATGACAGATTCGCTCTATACAAGGAGGCG
GCACGTGACCTTCCCCAGCACCTTAGCCTGCAGCCCCAGGCTGGGCTCTCGGGGGCCGAC
TTCCCCCTGGGCCCAGTGAGCGGCTCCCACGGGGGCCGGTACACATGCTATGGTGGACAC
AACCTCTCCTCCGAGTGGTCGGCCCCCAGTGACCCCCTGGACATCCTGGTCACAGGACAG
CTCTCCTACACACCCTCCCTCTCAGTGCAGCCAGGACCCATGGTGGCCTCAGGAGAGAAT
GTGACCCTGCTGTGTCAGTCCTGGAGCTCTGTGAATACTTTCTTTCTGTCCAAGGAGGGA
GCAGCCGACCCTCCCCTGCGTCTTAGATCAAAGTACCGAGCTGGACATTACCAGGCCAAA
TTCTCCATGAGTCCTGTGACCTCAGCCCAGGGGGGGACCTACAGGTGCTACGGCTCATAT
AGCAACTTCCCCTACCTGTTGTCACACCCCAGTGACGCCCTGGAGCTCCTGGTCTCAGCA
GCTGACACCATCAGCCCACCCCAAAACAAGTCAGACCCCCACATTGCCTCCAACCCCAAA
GATTACACGCTGGAGAATCTCATCCGCATGGGTGTGGCAGGCTTGGTCCTGGTGGTCCTC
GGGATTCTGCTATTTCAGCCTCGACACAGCCACAGAAGAACCCCAGATGCAACCAGGAGA
CAAACACAATGA
>Novel_Ig-like_Prionailurus_viverrinus
ATGTCCCTGGGGTTCACTTTTCTGCTGGGACTTGTGTTTTGTCTGGAACAAAGGATTTGG
GCAAAAAATGGATTATTACCCCAGCCCTCCATCTGGGCACTGCCCGGGGCTGTGATTCCC
CAGGGCAGTTCTGTGACCATCCGCTGCAGGGGACCTCCAGGAGTAGTCAGATGGCAGCTA
CTTAGAATAGGAACTTTCATCTCACGGTACGACAGAACCTCAGATGGATCCCAGGGAGTT
TCCACGTTTTTCATCCAGTCTGTGACATACTTCAATGCAGGAATTTACTACTGTATATAC
TGGAAGCAAGGAGTCTGGTCAGGACGCAGTGACCCATTGGATCTGGTGGTGACAGGCGTA
TACAAGGACACACCCTCCCTGACTGCTCTTCCAGACCCCAATGTGACCTCAGGAGAGAAC
GTGACACTCCTTTGTGAAACATCTCAGTACTATGAAATCTTTAATTTGACTAAAGATGGA
AGGAATGTCTCTCCTCAGGATTTTTTACGTCAGGACCATAACACCTTCCTGATCTCTCCT
GTGACCCTTGCCCATGGGGGTGTCTATAGATGCTATGGTTCTTCTAAAATCTACCCTCAC
AGCTGGTCACTGCCTAGCAACCCTGTTAAGCTTTTGGTTACAGATCCACCTGCTCCTGGA
AATGGACACCTTCCCATTGTGACTGGGATCTTGGCCATCGTTGTCTTACTTCTTCTCTCC
CTTCTCTTCCTCTTTTACCAATGTTGGCATCGGGTCAAACATGGGAACATTGATTGTGAG
ACCGAGAACCAGGTGAAGTATAAGAGCTCCTTCCCAGTCATGGATTTCCAGGAAGAAAAT
CAATATGATGTCTTAGAGGACATCCAGCCTGAGAAGGACAGACAGATGGCTATGCAGGTC
CCCATAGAGGAAGACTCTCAGGAGGTGACCTATGCTCAGCTACACCAGGAAACCCTTAGG
GGGAACGTGGACACGCTACTCTCCCACACCCATGAGGATTCCTCTGGCCAGCCCTGTGTG
TATGCCACCCTCAACTTGTCCTGA
>LILRB1_Prionailurus_viverrinus
ATGGGAGGCAACGTCAGGACCCAGACCCTCACCGCCCTTCTGTGTCTCGGGCTGTGTCGG
GGTCCGTGGGACCAGGTACAGGCAAGGTACCTTCCCAAACCCTCCATCAGGGCTGACCCC
AGCCCCAATGTCACCAGGGGGACCCCTGTGACCATCTGGTGTCAGGCATCTCTGCAGGCT
GATGTCTACTATCTGTATAAAGAGAGGGTCTCTGAACCCACGTCCATGGAGATCTCACAG
GAGTCCAGCGACAAGGCCAGTCTCTCCCTTGGATTCATGAGTCCGCACAATGCAGGGCGA
TACCAGTGTCAATATCACAGCAGGAACGGCTGGTCACAGCGGAGTGACCTCCTGCCCCTG
GTGGTGACAGGAGTGTACAACCCACCCTCCCTCTCAGCCATCCCAGGCCCTGTGGTGGCC
TCAGGAGGGAACGTGTCCCTCTCCTGTAGCTCACCACATCCATGGCAAACCTTCCGTCTG
CTGAAGGAGGGGGGAGCTGACGCGCCCCGACACCTGGAATTGAAGTTCCCTCGTGAGAAG
AGGCAGGCACTGTTCCCTGTGGGCCCCGTGAGCACCTCTCATGGGGGGACCTACAGGTGC
TACGTTTCTCCAGCTTCCTATCCGTATGCGTGGTCACTCCCCAGTGACCCTCTGCACCTT
CAGGTCACAGGCGCCTACAGGGAGCCCACCCTCTCAGCCCAGCCGGGCTCGCTGGTGCAG
CCTGGAGACAACCTGACCCTCCAGTGTCACTCTGAGGCTGGATTTGACACATTCGCTCTG
ATGAAGGATGAGGGGCTCACACCTCCCGTGCGTTTAGATGGGCAGCCCAGCCCCAACTTC
CCCCTCGGCCTTGTGAGCATCACCCACAGGGGCCGGTACAGATGCTACGGTGGACACAAC
CTCTCCTCCACGTGGTCGGCCCCCAGTGTCCCCTTGGACATCTTCATCACAGGCCTATAC
AGGAAACCATCCCTCTCGGCCCAGCCGGGGCCCTCAGTGTCCTGGGGAGAGAATGTGACC
CTACAGTGTCGCTCGGAAATCTGGCTCGACACCTTCTACCTGTCCAAGGAGGGGTCACCT
GCTCCTCCCCAGCACATTCGTCTGCAGGACACAACTGCACCTTATCAGGTCAACTTCAAC
ATGAGTCCTGTGACCTCAGACCATGAGGGGACCTACAGGTGCTACGCCTCATCCAGCACC
TCCCCCTACCTGTTGTCACACCCCAGTGACCCCCTGGAGCTGCTGGTCTCAGGAGGCTCT
GAGGATGCACCAGTCACCCCATGGAGGGGTCCCAACCGGTACCTGTACGTCCTCATCGGG
GCCGCGGGGGCCTTCGTCCTGCTGCTCTGCCTCCTCGTCGTCCTCCTCGTCCGTCGCCGG
CGTCAGGGCAAAGGCAGGAAGCCGGCAGCAGCAGCCACAATCCCAGCGCCTGAGGATGAA
GGCCTGCGTGGGAGCTCCGGTCCCGCTGCCACAGCCGCCCAGGATGAGAACTTGTATGCT
GTCATGAAAGACACACAGGCTGAAGAGGACACACAGCTGGACAGCCAGGCTGTAGTCTCT
GAAGACTCCCAAGATGGGACTTATACCCAGATCAACAGCTTGGTCTCTGAAGACCCTCAG
GATGTGACCTATGCCCAGCTCAACTGCCTGACCCTCAGGCGGGTGACAAGTGGACCCGCT
TCCTCCCAAGAAGAGCCTCCAGCAGAGCCCAGTGTGTATGCATCTCTGGCCATCCGCTAG

>LILRB2_Prionailurus_viverrinus
ATGACCCCCATCCTCACGGCCCTGCTCCTCCTTGGTCTGAGTGTGGAACCCAGGACCCAA
GTGCAGGCAGGGACCCTCCCCACACCCTCCATCTGGGCTGAGCCAGGCTCTGTGGTCCCT
TGGGGTAGCGCTGTGAACATCTGGTGTCAGGGGACCCTGGAGGCCCAGAAGCTCCATGTG
TATAAAGAGGAAGGCTCAGTGTACCTGGACAGACAGCCCACACTAGAGCCTGGGAACAAG
GCCAAGTTCTCCATCACATACATGACAGATAGACATGCAGGACGGTATCACTGTTCCTAT
CGAAGCCCCACTGGCTTGTCAGAGCGCAGTGACCCCCTGGAGCTGGTGGTGACAGGATTC
CATAGCAAACCCACTCTCTCAGCCCTGCCCAGACCCGTCATGACCTCAGGAGGGAAGGTG
ACCCTCCAGTGCACCTCATGGACGGGATTCCATAGGTTCGTCCTGATGAGGGAAGGAGAA
CCCAGACCTGCCTGGACCCTCGGCTCCCAGCGACACACCAGTGGGCAGTTCCAGGCCCTG
TTTCCTGTGGGCCCTGTGACCCCCAGGCTCAGGTGGACCTTCAGATGCTATGGCTATTAC
AGCAACACCCCCCACATGTGGTCACTCTCCAGTGACCCCCTGGAGCTCCTGGTCTCAGGT
ATGTCCAGGAAGCCCTCCCTCCTGACCCAGCAGAGCCCCGTCGTGACCCCTGGACAGAGG
CTGACCCTCCAGTGTCGCTCTGACGTCGGCTATGACAGATTTGCTCTGTACAAGGAGGCG
GCACGTGACCTTCCCCAGCACCTTAGCCTGCAGCCCCAGGCTGGGCTCTTGGGGGCCGAC
TTCCCCCTGGGCCCAGTGAGCGGCTCCCACGGGGGCCGGTACACATGCTATGGTGGACAC
AACCTCTCCTCCGAGTGGTCGGCCCCCAGTGACCCCCTGGACATCCTGGTCACAGGACAG
CTCCCCTCCACACCCTCCCTCTCAGTGCAGCCAGGACCCACGGTGGCCTCAGGAGAGAAC
GTGATCCTGCTGTGTCAGTCCTGGAGCTTTGTGGACACTTTCCTTCTGTCCAAGGAGGGG
GCAGCCGACCCTCCCCTGCGTCTTAGATCAAAGTACCGAGCTGGGCATTACCAGGCCAAA
TTCTCCATGAGTCCTGTGACCTCAGCCCAGGGGGGGACCTACAGGTGCTACGGCTCATAC
AGCAACTTCCCCTACCTGTTGTCACACCCCAGTGACCCCCTGGAGCTCCAGGTCTCAGGA
TCCTCTGGAGAGTCCAGCCCCCCAGCCACAGATCCCAGCTCAACAGCTGGTCCCAACCGG
TACCTGTACGTCCTCATCGGGGCCGCGGGGGCCTTCGTCCTGCTGCTCTGCCTCCTCGTC
GTCCTCCTCGTCCGTCGCTGGCGTCAGGGCAAAGGCAGGAAGCCGGGGGCCGCAGACCCA
GAGCCCCAGGACAGAGGCCTGCAGGACAGCTCCGGGCCAGCTGCCGCCACCCAGGAGGAG
ACCCTCTATGCCGCCGTGCAAGACGCACAGCCCGAGGAGGGGGTGGAGCTGGACCAGCGG
CAGGACTCGGAGGATGGAGACCCCCAAGGAACGACGTATGCCCAGGTGAGCCACTCAAGA
TCAAGACTCAGTCGGGGACCGGCCACTTCTCCTTCCCCCCTGTGGGGGGGATTGCCGGAC
ACAGAAGACAAACAAGCAGAGCAAGACAGGCAGATGGACAGTCAGGCTGCCGCATCTGAC
GCCCCCCCAGATGTGACCTACGCCCAGCTGAACCGCTTGACGCTCAGACGGGAGACGAGT
GCACCCCATTCCTCCCAAGCCGGGGAGCCTCCAGCAGAGCCCAGCGTGTATGCTGCTCTG
GCCATCCGCTAG
>LILRA3_Prionailurus_viverrinus
ATGGGAGGCAACGTCAGGACCCAGACCCTCACCGCCCTTCTGTGTCTCGGGCTGTGTCGG
GGTCCGTGGGACCAGGTACAGGCAAGGTACCTTCCCAAACCCTCCATCAGGGCTGACCCC
AGCCCCAATGTCACCAGGGGGACCCCTGTGACCATCTGGTGTCAGGCATCTCTGCAGGCT
GATGTCTACTATCTGTATAAAGAGAGGGTCTCTGAACCCACGTCCATGGAGATCTCACAG
GAGTCCAGCGACAAGGCCAGTCTCTCCCTTGGATTCATGAGTCCGCACAATGCAGGGCGA
TACCAGTGTCAATATCACAGCAGGAACGGCTGGTCACAGCGGAGTGACCTCCTGCCCCTG
GTGGTGACAGGAGTGTACAACCCACCCTCCCTCTCAGCCATCCCAGGCCCTGTGGTGGCC
TCAGGAGGGAACGTGTCCCTCTCCTGTAGCTCACCACATCCATGGCAAACCTTCCGTCTG
CTGAAGGAGGGGGGAGCTGACGCGCCCCGACACCTGGAATTGAAGTTCCCTCGTGAGAAG
AGGCAGGCACTGTTCCCTGTGGGCCCTGTGAGCACCTCCCATGGGGGGACCTACAGGTGC
TACGTTTCTCCAGCTTCCTACTCGTATGCGTGGTCACTCCCCAGTGACCCTCTGCACCTT
CAGGTCACAGGCGCCTACAGGGAGCCCACCCTCTCAGCCCAGCCGGGCTCGCTGGTGCAG
CCTGGAGACAACCTGACCCTCCAGTGTCACTCTGAGGCTGGATTTGACACATTCGCTCTG
ATGAAGGATGAGGGGCTCACACCTCCCGTGCGTTTAGATGGGCAGCCCAGCCCCAACTTC
CCCCTCGGCCTTGTGAGCATCACCCACAGGGGCCGGTACAGATGCTACGGTGGACACAAC
CTCTCCTCCACGTGGTCGGCCCCCAGTGTCCCCTTGGACATCTTCATCACAGGCCTGTAC
AGGAAACCGTCCCTCTTGGCCCAGCCAGGGCCCTCAGTGTCCTGGGGAGAGAATGTGACC
CTGCAGTGTCGCTCGGAAATCTGGCTCGACACCTTCTACCTGTCCAAGGAGGGGTTACCT
GCTCCTCCCCAGCACATTCATCTGCAGGACACAACTGCACCTTATCAGGTCAACTTCAAC
ATGAGTCCTGTGACCTCAGACCATGAGGGGACCTACAGGTGCTACGCCTCATCCAGCACC
TCCCCCTACCTGTTGTCACACTCCAGTGACCCCCTGGAGCTGCTGGTCTCAGCAGCTGAC
ACCATCCTCCCATCACAGAACAAGTCAGACCCCAACAGTGACTCCCACTCCAAAGATTAC
ACGGTGGAGAATCTCATCCGCATGGGCATGGCTGGCTTGATTCTGGTGGTCCTTGGGATT
CTACTATTTCGGGATCACTCCAGTCAGAGGAGAATCCAAGATGAGGCCAGGAGGTAA
>LILRA4_Prionailurus_viverrinus
ATGACCCCCACCCTCACGGCCCTGCTCCTCCTCGGGCTGAGTGTGGGACCCAGGACCCGA
GCTCAGGCAGGGACCCTCCCCACACCCTCCATCTGGGCTGAGCCAGGCTCTGTGGTCCCC
TGGGGTAGCGCTGTGAACATCTGGTGTCAGGGGACCCTGGAGGCCGTGGAGTTCTATCTG
GATAAAGATGGACACTCAGTGCCCTGGGACAGACAACCCACAGTGGAGCCCAGGGACAAG
GCCAAGTTCTCCATCATATACATGACAGAGCAGTATGCAGGCCAATATCACTGTTCCTAT
CAGAGCCCCGCTGGCTTGTCAGAGCGCAGTGACCCCCTAGAGCTGGTGGTGACAGGATTC
CATGGCAAACCCCGTCTCTCAGCCCTGCCCAGCCCCATGGTGACCTCAGGAGGGAAGGTG
ACCCTCCAGTGCACCTCATGGATGGGATTCCATAGGTTCGTCCTGATGAAGGAAGGAGAA
CCCAGACCCACCTGGACCCTGGACTCCCAGCGACCCACCAGTGGGCAGTTCCAGGCCCTG
TTTCCTGTGGGCCCCATAACTCCCAACGTCAGGTGGACCTTCAGATGCTATGGCTATTTC
AGAAACACCCCCCACATGTGGTCACTCTCCAGTGATCCCCTGGAGCTCCTGGTCTCAGGA
ACCTCTGGAGGCCCCAGCCCCCCACCCACAGATCCCAGCTCAACAGCTGGAGCAGTTGAC
ACCATCAGCCCATCACAAAACAAGTCAGACCACAACACTGTGTCCCACCCCAAAGATTAC
ACAGTAGAGAATCTCATCCGCATGGTCATGGCTGGCTTGATCCTGGTTGTCCTCGGGATT
CTGCTATTTCAGGATCACTGCAGTCAGAGAGGAATCCAAGATGCATCCAGGAGGTAA
>LILRB5_Prionailurus_viverrinus
ATGACCCCCACCCTCACGGCCCTGCTCCTCCTCGGTCTGAGTGTGGAACCCAGGACCCAA
GCGCAGGCAGGGACCCTCCCCAAACCCTCCATCTGGGCTGAGCCAGGCTCTGTGGTCCCC
CGAGGTAGTGCTGTGACCATTTGGTGTCAGGGAATCCTGGAGGCCCAAGTGTTCTTTCTG
GATAAAGAGGAACACTCAGGGTTCTGGGATGTTCATTTCCCAAAGAAGCCTGGGAACACG
GCCAAGTTCTCCATCACACACATGACAGATAGACCTGCAGGACGGTATCACTGTTCCTAT
CGGAGCCCCGCTGGCTTGTCAGAGCGCAGTGACCCCCTGGAGCTGGTGGTGACAGGATTC
CATGGCAAACCCCGTCTCTCAGCCCTGCCCAGCCCTGTCGTGACCTCAGGAGGGAAGGTG
ACCCTCCAGTGTGCCTCATGGGAGAAATTTGACAGGTTTGTCCTGTGGAAGGAAGGAGAA
CCCAGGCCCTCGTCGACCCTCGACTCCCAGCGACCCACTAGTGGGCAGTTCCAGGCCCTG
TTTCCTGTGGGCCCCGTGACCCCCAACGTCAGGTGGACATTCAGATGCTATGGCTATTTC
AGCAAAACCCCCCAGATGTGGTCCTACCCCAGTAAGCCCCTGGAGCTCCTGGTCTCAGGA
ACTTCTGGGGGCCCCAGCCCCCCACCCACAGGACCTGGCTCCACAGAGAGTCTTGAAAAG
TACCCGAAAATTGCGATCGGGGCCTCTGTGACCTTAATCTTGCTGCTTGCCCTCCTCATC
CTCCTCCTCCTTCTCCGATTCCGGCGCCAGAAAAAATGCTGCAAGACAGGTGCTCTACAT
CCTGAGGCTGAGACCAGAGCCCTGCAGAAAAGCTCCGACTCCATGGCTCCTGTCCAGGAG
GAGAAGCAGGATGCTGAGGTGAGAGAGTCCCAACCTGAGGAAGACAGACAGATGGACAGT
CGGGCTGCGGCATCTGAAGACCCCCAGGATGTGACCTATGCCCAGCTGAACAGCCTGAAT
CTTGAACAGGAGACAAGTGCACCCCCTTCCTCACGGGCAGGGGAGCTGCCCGCAGAGCCC
ATCATGTATGCCACTCTGGCCAGGAAGGACGCACACCCCACACTCCAGGGAGGGGACTGC
AGGAACCCCAGGATGCAGTGA
>LILRB6_Prionailurus_viverrinus
ATGACCCCCACCCTAACGACCCTGCTTCTCCTCGGGCTGAGTGTGGGACCCAGGACCCGA
GCTCAGGCAGGGACCCTCCCCACACCCTCCATCTGGGCTGAGCCAGGCTCTGTGGTCCCT
TGGGATAGTGCTGTGACCATTTGGTGTCAGGGGACCCTGGAGGCCGTGGAGTTCTATCTG
AATAAAGACGGACACCCAGTGCCCTGGGACAGACAGAAGCCACTGGAGCCTGGGAACAAA
GCCAAGTTCTCCATCATATACATGACAGAGCAGTATGCAGGCCGATATCACTGTTCCTAT
CGGAGCCCCGCTGGATTGTCAGAGCGCAGTGACCCCCTGGAGCTGGTGGTGACAGGTTTC
CAGGCCAAACCCACTCTCTCAGCCCTGCCCAACCCCATGGTGACCTCAGGAGGGAAGGTG
ACCCTCCAGTGCACCTCACGGACAGGATTCCATAGGTTCGTCCTGATGAAGGAAGGAGAA
CCCAGACCCGCCTGGACACTGGACTCCCAGCAACCCACCAGTGGACAGTTCCAGGCCCTG
TTTCCTGTGGGCCCTGTGACCCCCAGCGCCAGGTGGACGTTCAGATGCCATGGCTATTTC
AACAACACTCCCCAGGTGTGGTCACACCCCAGTGACCCCCTAGAACTGCTGGTCTCAGGT
ATGTCCAGGAAGCCTTCCCTCCTGACCCAGCAGAGCCCCGTTGTGACCCCTGGACAGAGG
CTGACCCTCCAGTGTCGCTCTGACGTCGGCTATGACAGATTCGCTCTATACAAGGAGGCG
GCACGTGACCTTCCCCAGCACCTTAGCCTGCAGCCCCAGGCTGGGCTCTCGGGGGCCGAC
TTCCCCCTGGGCCCAGTGAGCGGCTCCCACGGGGGCCGGTACACATGCTATGGTGGACAC
AACCTCTCCTCCGAGTGGTCGGCCCCCAGTGACCCCCTGGACATCCTGGTCACAGGACAG
CTCCCCTCCACACCCTCCCTCTCAGTGCAGCCAGGACCCACGGTGGCCTCAGGAGAGAAC
GTGATCCTGCTGTGTCAGTCCTGGAGCTTTGTGGACACTTTCCTTCTGTCCAAGGAGGGG
GCAGCCGACCCTCCCCTGCGTCTTAGATCAAAGTACCGAGCTGGGCATTACCAGGCCAAA
TTCTCCATGAGTCCTGTGACCTCAGCCCAGGGGGGGACCTACAGGTGCTACGGCTCATAC
AGCACCTTCCCCTACCTGTTGTCACACCCCAGTGACCCCCTGGAGCTCCAGGTCTCAGGA
TCCTCTGGAGAGTCCAGCCCCCCAGCCACAGATCCCAGCTCAACAGCTGGTCCCAACCGG
TACCTGTACGTCCTCATCGGGGCCGCGGGGGCCTTCGTCCTGCTGCTCTGCCTCCTCGTC
GTCCTCCTCGTCCGTCGCCGGCGTCAGGGCAAAGGCAGGAAGCCGGGGGCCGCAGACCCA
GAGCCCCAGGACAGAGGCCTGCAGGACAGCTCCGGGCCAGCTGCCGCCACCCAGGAGGAG
ACCCTCTCAGATGCCGCCGTGCAAGACGCACAGCCCGAGGAGGGGGTGGAGCTGGACCAG
CGGCAGGACGCGGAGAATGGAGACCCCCAAGGAACGACGTATGCCCAGGCTGCCGCATCT
GACGCCCCCCCAGATGTGACCTACGCCCAGCTGAACCGCTTGACGCTCAGACGGGAGACG
AGTGCACCCCATTCCTCCCAAGCCGGGGAGCCTCCAGCAGAGCCCAGCGTGTATGCTGCT
CTGGCCATCCGCTAG
>LILRA7_Prionailurus_viverrinus
ATGACCCCCACCCTCACAGCCCTGCTTCTCCTCGGGATGAGTGTGGGCCCCAGGACCCGA
GGGCAGGCAGGGACCCTCCCCAAACCCACCATCTGGGCTGAGCCAGGCCTTGTGGTCCCC
TGGGGGGCACCTGTGACCATCTGCTGTCAGGGGACTCAGGAGTCCCAAGTGTTCCTTCTG
GATGAAGAGGGAAGATTAGGGCTTCGGGATGTTCATTTCCCAAAGAAGCCTGGGAACACG
GCCAAGTTCTCCATCACACACATGACAGATAGACATGCAGGACGGTATCACTGTTCCTAT
CGGAGCCCCGCTGGCTTGTCAGAGCGCAGTGACCCCCTGGAGCTGGTGGTGACAGGATTC
CATGGCAAACCCCGTCTCTCAGCCCTGCCCAGCCCCGTCGTGACCTCAGGAGGGAAGGTG
ACCCTCCAGTGTGCCTCATGGATGGGATTCCATAGGTTCGTCCTGATGAAGGAAGGAGAA
CCCAGACCCGCCTGGACCCTGGACTCCCAGCAACCCACCAGTGGACGGTTCCAGGCCCTG
TTTCCTGTGGGCCCTGTGACCCCCAGCGCCAGGTGGACGTTCAGATGCCATGGCTATTTC
AACAACACTCCCCAGGTGTGGTCACACCCCAGTGACCCCCTAGAACTGCTGGTCTCAGGT
ATGTCCAGGAAGCCCTCCCTCCTGACCCAGCGGAGCCCCGTCGTGACCCCTGGACAGAGG
CTGACCCTCCAGTGTCGCTCTGACGTCGGCTATGACAGATTCGCTCTATACAAGGAGGCG
GCACGTGACCTTCCCCAGCACCTTAGCCTGCAGCCCCAGGCTGGGCTCTCGGGGGCCGAC
TTCCCCCTGGGCCCAGTGAGCGGCTCCCACGGGGGCCGGTACACATGCTATGGTGGACAC
AACCTCTCCTCCGAGTGGTCGGCCCCCAGTGACCCCCTGGACATCCTGGTCACAGGACAG
CTCTCCTACACACCCTCCCTCTCAGTGCAGCCAGGACCCATGGTGGCCTCAGGAGAGAAT
GTGACCCTGCTGTGTCAGTCCTGGAGCTCTGTGAATACTTTCTTTCTGTCCAAGGAGGGA
GCAGCCGACCCTCCCCTGCGTCTTAGATCAAAGTACCGAGCTGGACATTACCAGGCCAAA
TTCTCCATGAATCCTGTGACCTCAGCCCAGGGGGGGACCTACAGGTGCTACGGCTCATAT
AGCAACTTCCCCTACCTGTTGTCACACCCCAGTGACGCCCTGGAGCTCCTGGTCTCAGTA
GCAGCTGACACCATCAGCCCACCCCAAAACAAGTCAGACCCCCACATTGCCTCCAACCCC
AAAGATTACACGCTGGAGAATCTCATCCGCATGGGTGTGGCAGGCTTGGTCCTGGTGGTC
CTCGGGATTCTGCTATTTCAGCCTCGACACAGCCACAGAAGAACCCCAGATGCAACCAGG
AGACAAACACAATGA
>LILRB8_Canis_lupus
ATGGGAAGCAGCACCAGCACCCTGAACCTCACTGTCCTTCTCTACCTCGGGCTGTGTTGG
GGACCATGGGACCAGGCACAGGCAGGGACCCTCCCCAAGCCCTCTATCTGGGCTGACCCA
GGCCTCATGGCCACCAAGGGGAGCTCTGTGACCCTCTGGTGTCAGACGTCTCTGCAGGCT
GATGCTTACTATCTGTTTAAAGAGAGGGTCTCTAGGTATTTTTACATGGAGATCTCCCAG
GATTCCAAAACCAAAGCCAGTTACTCCATTGAATCCATGAGCGCACATGAGGCAGGGCGA
TACCAGTGTGCATATCAGATCAGGAAGAGCTGGTCACAGCGGAGTGACCTCCTGACCCTG
GTGGTGACAGGAGTATTTGGGGCACCCACCCTCTCAGCTAACCCAGGCCCTGTGGTGGCC
TCAGGAGTGAACATGTCCCTCTCCTGTAGTTCACGTTACCCATGGTACTCATTCCATCTG
CTGAAGGAGCAGGGAGCTGATGTGCCCCAACACCTGGATTTGACGATCCTTCGTGAGAGG
TACCGGGCACTCTTCCCTGTGGGCCCTGTGAACACCTCCCATGGGGGCACCTACAGATGC
TACATTTCTGAACAGTCGTACCCGTATTCATGGTCACACCCCAGTGACCCCCTGCACCTT
CAGGTCACAGGTGCCTACAGGGAGCCTTCACTCATGGCCCAGCCGGGCTCACTGGTTCAT
TCTGGAGACAACCTGACCCTGCAGTGTCGCTCAGAAGCTGGCTTTGATAGATTCGCTCTG
ACCAAGGATGAGGAGCTCAGACCTGCCCAGCATCTGGATGGTCAACCCAGCCCCGACTTC
CCCCTGGACCCTGTGAGCCGCACCCACGGGGGCCGGTACAGGTGCTACAGTGGACACAAC
CTCTCCTCCACGTGGTCAGCACCCAGTGCCCCTCTGGACATCCTGATCACAGGAATATAC
CCAAAACCATCCCTCTCAGCCCAGCCTGGGCCTTCAGTATCCTGGGGAGAGAATGTGACC
CTGCAGTGTCGCTCTGAGATCTGGTTCAATACCTTCCACCTGTCCAAGGAGGGGTCCCTT
GCTCCTCCCCAGCACCTTCATCTGCAGGATACAGCTATACCGTATGAGGTCAACTTCACC
CTGAATCCTGTGACCTCAGACCACCAGGGGACCTACAGGTGCTACAGCTCACACAACTCC
TCCCCCTACCTGTTGTCAAGTCCCAGTGACTCCCTGGAGCTCTTGGTCTCAGCTCCTGCT
CAAGCCTCAGACCAGTACCTGTACATCCTTGTTGGGGCCTTAGTGGCCTTCGTCCTGCTG
CTCTGCCTCCTCGTCCTCTTCCTGGTCCGACAGAGGCATCGAGGCAAAGGCAGGAAGCCG
GCAGCGGCAGCAGCAGTGCCTGAGGACAGAGGCCTGCCCAGGAGCTCCAGTCCTGCTGCC
ACCACCCAGGAGGAGAACTTGTATGCCGTCATAAAAGACACGCAGCCTGAGGACAGCCAG
CAGGACAGCCAGGTGGCTGTATCTGAGGACCAGCAAGATGTGATCTATATCCAACTGAAC
CATCTGACCCTCCGACAGGAAACAAGTGCATCCTCTCCCTCCCAATCAGAGGAGCCCCCA
GAGGAGCCCAGTGTGTATGCTGCTCTGGCCTTCTACTAG
>LILRB7_Canis_lupus
ATGACCCCCGCCCTCACGGTTCTGCTCTGTCTAGGGCTGAGTGTGGGCTCCAGGACCCAA
GTGCAGGCAGGGACCCTCCCCAAACCCACCATCTGGGCTGAGCCAGGCTCTGTGGTCCCC
TGGGAGGCACCTGTGACCATCTGGTGTCAGGGGAGCCTGAAGGCCCAAGAGTACTTCCTG
TATAAAGAAAGATACTCAGGGACCTGGAACAGACAGCCTGAACTGGAGTTCAAGGACAAG
GCCAAGTTCTCCATCACACACATGACAGATGTATATGCAGGACAATATCACTGTTACTAT
AGAAGCACCACTGCCTGGTCTAATCCCAGTGACCCCCTGGAGCTGGTGGTGACAGGGATG
CACAGCAAACCCAGCCTCTCAGTCCTGCCCAGCTCTATCGTGCCCTCAGGAGGGAATGTG
ACCCTCCAGTGTGTATCATGGACAGGATTCCACAGGTTCGTCCTGATGAAAGAAGGACAA
CGCCAGCTGTTCTGGACCCGGAACTCCCAGCAAGCACCTAGTATGGGGTTCTGGGCCCTG
TTCCCTGTGGGGCCTGTGATCCCCAGCCTCATGTGGACATTCAGATGCTATGGTTATTAC
AGCAACACCCCCCAGGAGTGGTCACTCCCCAGTGACCCCTTGGAGCTGTTGATCTCAGGT
GTGTTGGGGAAGCCCTCCCTCCGGATCCAGCAGAGCCCTGTTGTGACCTCTGGACAGAAT
CTGACCCTCCAGTGTCTCTCTGATGTCAGCTATGACAGATTCGTTCTGTCCAAGGAGGGG
GCACGTGACCTTCTTCATCGTCATGGCTGGCAGTCCCAGGCTGGGCTCTCTGGGGCAGAC
TTCCCCCTGGGCCCAGTGGGACCCTTCCACAGGGGCCGGTACACATGCTACGGTGGACAC
AACCTCTCCTCCCAGTGGTCAGCCTCCAGTGGCCCCCTGGACATCCTGGTCGCAGGACAG
TTCCCCTACACGCCCTCCCTCCAGGTGCAGCCAGGACCCACTGTGGCCCCAGGAGAGAAT
GTGACCCTGCTGTGTCAGTCACTGAGCTCTGTGGATATTTTCCTTCTGTCCAAGGAGGGG
GCAGCCAATCCCCCACTGCGTCTTAGATCAAAATACTCTTCTGGGCTGTACCAGGCGGAA
TTTTCCATGAGTCCTGTGACCTCAGCCCACAGGGGCACCTACAGGTGCTATGGCTCATTC
AACACCTCCCCCTACCTGTTATCACACCCAAGTGTCCCCGTGAAGATCCTGGTCTCAGGA
TCCTCTGGACACCATGGTCCCCCACCCACAATATCCAGCCCAACAGCTGCTCCTGCCCAA
GGTCCTAGCTGGTACCTGTACGTCCTCATCGGGTCCTCGGTGGCCTTCATCCTGATGCTC
TGCCTCCTCATCCTCTTCCTGGTCCGACAGCAACGTCGGGGCAAATGCAGGAAGTCAAGG
GATGCAGACCCAGAGCCCAAGGACAGAGGCCTGCAGGACAGCTCCAGCCCAGCTGCTACC
ACCCAGGAGGAAACCCTCTATGCTGCTGTGCAAGACACATGGCCTGAGGAAGGGGTCGAG
CTGGACCATCGGAAGAACACACAGGATGAAGAACCCCATGGAGACATGTACGCCCAGGCT
GCTGCATCTGACGCCCCCCCAGATGTGACCTACGCTCAGCTGAACCACTTGACCCTCAGA
CAGAAGACAAGTGCATCCTCTCCCTCCCAGTCAGGGGAGCCCCCAGCAGAGCCCAGCGTG
TATGCTGCTCTGGCCATTCACTAG
>LILRA6_Canis_lupus
ATGGAAGGCAGCGCCAGAACCCTGAACTTCACTGCCCTTCTTTGCCTGGGGCTGTGTTGG
GGACCATGGGACCAGGCACAGGCAGGGACCCTCCCCAAGCCCTCTATCTGGGCTGACCCA
GGCCTCATGGCCACCAAGGGGAGCTCTGTGACCCTCTGGTGTCAGACGTCTCTGCAGGCT
GATGCTTACTATCTGTTTAAAGAGACGGTCTCTAGGTATTTTTACATGGAGATCTCCCAG
GATTCCAAAACCAAAGCCAGTTACTCCATTGAATCCATGAGCACACATGAGGCAGGGCGA
TACCAGTGTGCATATCAGAGCAGGAAGAGCTGGTCACAGCGGAGTGACCTCCTGACCCTG
GTGGTGACAGGAGTATTTGGGGCACCCACCCTCTCAGCTAACCCAGGCCCTGTGGTGGCC
TCAGGAGTGAACATGTCCCTCTCCTGTAGTTCACGTTACCCATGGTACTCATTCCATCTG
CTGAAGGAGCAGGGAGCTGATGTGCCCCAACACCTGGATTTGACGATCCTTCGTGAGAGG
TACCGGGCACTCTTCCCTGTGGGCCCTGTGAACACCTCCCATGGGGGCACCTACAGATGC
TACATTTCTCAACAGTCGTACCCGTATTCATGGTCACACCCCAGTGACCCCCTGCACCTT
CAGGTCACAGGTGCCTACAGGGAGCCCTCCCTCTCAGCTCAGCCAGGCTCATTGGTTCAT
TCTGGAGACAACCTGACCCTGCAGTGTCGCTCAGAAGCTGGCTTTGATAGATTCGCTCTG
ACCAAGGATGAGGAGCTCAGACCTGCCCAGCATCTGGATGGTCAACCCAGCCCCGACTTC
CCCCTGGACCCTGTGAGCCGCACCCACGGGGGCCGGTACAGGTGCTACAGTGGACACAAC
CTCTCCTCCACGTGGTCAGCACCCAGTGCCCCTCTGGACATCTTGATCACAGGAATATAC
CCAAAACCATCCCTCTCAGCCCAGCCTGGGCCTTCAGTATCCTGGGGAGAGAATGTGATC
CTGCAGTGTCACTCTGAGATCTGGTTCAATACCTTCCACCTGTCCAAGGAGGGGTCCCTT
GCTCCTCCCCAGCACCTTCATCTGCAGGATACAGCTATACCGTATGAGGTCAACTTCACC
CTGAATCCTGTGACCTCAGACCACCAGGGGACCTACAGGTGCTACAGCTCACACAACTCC
TCCCCCTACCTGTTGTCAAGTCCCAGTGACTCCCTGGAGCTCCTTGTCTCAGCCTCAAAC
AGCCAAGATTATACGGTGCAGAATCTCATCCGGTTCGGCATGTCCGCCTTGATCCTGATG
GTTCTTGGGGTGCTGCTCTTTCAAGCTCAGCATAGTCAGAGAAGACCCCAAGGTGCAGCC
AGGACATAA
>LILRB3+_Canis_lupus
ATGACCCCCATCCTCACGGCCTTGCTCTGTCTAGGGCTGAGTGTGGGCTCCAGGACCCAA
GTGCAGGCAGGGACCCTCCCCAAACCCACCATCTGGGCTGAGCCAGGCTCTGTGATCCCC
ATGGAGACATCAGTGACCCTCTGGTGTAAGGGGAGCCTGAAAGCCCAGAAGTACGTCCTG
TATAAAGATGGATACCCAGAGACCTGGGAGGAGCAGAAGCCACTGGAGCCGAAGGACAAG
GCCAAGTTCCCCATCACAGACATGACAAGTGTATATGCAGGACGGTATCACTGTTACTAT
GAAAGCCCCACTGGCTGGTCGGAGCCCAGTGACCAGCTGGAGCTGGTGGTGACAGGGATG
CACAGCAAACCCAGCCTCTCAGTTCTGCCCAGCCCTATCGTGCCCTCAGGAGGGAACGTG
ACCCTCCAGTGTGGTTCATGGAGAGGATTTAACAGGTTTATTCTGATGAGGGAAGTAGAA
GGCCAGCCCTCCTGGACCCGGGACTCCCAGCGAGCCCCCAGTGGAGAGTTCCAGGCCCTG
TTCCCTGTGGGCCCCGTGATCCCCAGCCTCATGTGGACGTTCAGATGCCATGGTTTTTAC
AGCAACACCCCCCAGGTGTGGTCACTCCCCAGTGACCCTCTGGAGCTGCTGGTCTCAGGT
GTGTTGGGGAAGCCCTCCCTCTTGACCCAGCAGGGCCCTGTTGTGACCTCTGGACAGAAC
CTGACCCTCCAGTGTCTCTCTGATGTCAGCTACGACAGATTCGCTCTGTTCAAGGAAGGG
ACAAGTGACCTCCTTCAGCTTCATGGCCGGCAGACTCAGGCTGGGTTCTCTGGGGCAGAC
TTCTCCCTGAGCCCAGTGAAATCCTCCCGCGGGGGCCAGTACACATGCTACGGTGGACAC
AACCTCTCCTCCCAGTGGTCAGCCCCCAGTGACCCCCTAGACATCCTGGTCACAGGACAG
CTCTCCTATACACCCTCCTTACGGGTGCATCCAGGACCCACGGTGGCCCCAGGAGAGAAT
GTGACCCTGCTGTGTCAGTCACTGAGCAATGTGGACACATTCCTTCTGTCCAAGGATGGG
GCAGCTGATGCCTCCTTGCGTCTTAGATCGAAGTACCGAGCTGGGAAGTACGAGGCTGAA
TTCTCCATGAGTCCTGTGACCCCAGCCCATGGGGGGACCTACAGGTGCTACGGCTCTATC
AAAACCTCTCCCTACCTGTTGTCATACCCCAGTGTCCCCGTGGAGATCCTGGTCTCAGGA
TCCTTTGGACACCATGGCCCCCCACCCACAATGTCCAGCCCAACAGCTGCTCCTGCCCAA
GGTCCTAGCTGGTACCTGTATGTCCTCATTGGGGCCTCGGTGGCCTTCATCCTGATGCTC
TGCCTCCTTATCCTCCTCCTGGTCCGACAGCAACGTCGGGGCAAATGCAGGAAGTCGAGG
GATGCAGACCCAGAGCCCAAGGACAGAGGCCTTCAGGACAGCTCCAGGCCAGCTGCTGTC
GCCCAGGAGGAAACCCTCTATGCTGCTGTGCAAGACTCATGGCCTGAGGATGGGGTCAAG
CTGGACCACTGGCAGAACACACAGGATGAAGATCCCCAGGTAGTGACGTACGCCCAGGCT
ACTGCATCTGACGCCCCCCCAGATGTGACCTACGCTCAGCTGAACCACTTGACCCTCAGA
CAGAAGACAAGTGCATCCTCTCCCTCCCAGTCAGGGGAGCCCCCAGCAGAGCCCAGTGTG
TATGCTGCTCTGGCCATTCACTAA
>LILRB3_Canis_lupus
ATGACCCCCATCCTCACGGCCTTGCTCTGTCTAGGGCTGAGTGTGGGCTCCAGGACCCAA
GTGCAGGCAGGGACCCTCCCCAAACCCACCATCTGGGCTGAGCCAGGCTCTGTGATCCCC
ATGGAGACATCAGTGACCCTCTGGTGTAAGGGGAGCCTGAAAGCCCAGAAGTACGTCCTG
TATAAAGATGGATACCCAGAGACCTGGGAGGTGCAGAAGCCACTGGAGCCGAAGGACAAG
GCCAAGTTCCCCATCACAGACATGACAAGTGTATATGCAGGACGGTATCACTGTTACTAT
GAAAGCCCCACTGGCTGGTCGGAGCCCAGTGACCAGCTGGAGCTGGTGGTGACAGGGATG
CACAGCAAACCCAGCCTCTCAGTTCTGCCCAGCCCTATCGTGCCCTCAGGAGGGAACGTG
ACCCTCCAGTGTGGTTCATGGAGAGGATTTAACAGGTTTATTCTGATGAGGGAAGTAGAA
GGCCAGCCCTCCTGGACCCGGGACTCCCAGCGAGCCCCCAGTGGAGAGTTCCAGGCCCTG
TTCCCTGTGGGCCCCGTGATCCCCAGCCTCATGTGGACGTTCAGATGCCATGGTTTTTAC
AGCAACACCCCCCAGGTGTGGTCACTCCCCAGTGACCCTCTGGAGCTGCTGGTCTCAGGT
GTGTTGGGGAAGCCCTCCCTCTTGACCCAGCAGGGCCCTGTTGTGACCTCTGGACAGAAC
CTGACCCTCCAGTGTCTCTCTGATGTCAGCTACGACAGATTCGCTCTGTTCAAGGAAGGG
ACAAGTGACCTCCTTCAGCTTCATGGCCGGCAGACTCAGGCTGGGTTCTCTGGGGCAGAC
TTCTCCCTGAGCCCAGTGAAATCCTCCCACGGGGGCCAGTACACATGCTACGGTGGACAC
AACCTCTCCTCCCAGTGGTCAGCCCCCAGTGACCCCCTAGACATCCTGGTCACAGGACAG
CTCTCCTATACACCCTCCTTACGGGTGCATCCAGGACCCACGGTGGCCCCAGGAGAGAAT
GTGACCCTGCTGTGTCAGTCACTGAGCAATGTGGACACATTCCTTCTGTCCAAGGATGGG
GCAGCTGATGCCTCCTTGCGTCTTAGATCGAAGTACCGAGCTGGGAAGTACGAGGCTGAA
TTCTCCATGAGTCCTGTGACCCCAGCCCATGGGGGGACCTACAGGTGCTACGGCTCTATC
AAAACCTCTCCCTACCTGTTGTCATACCCCAGTGTCCCCGTGGAGATCCTGGTCTCAGGA
TCCTTTGGACACCATGGCCCCCCACCCACAATGTCCAGCCCAACAGCTGCTCCTGCCCAA
GGTCCTAGCTGGTACCTGTATGTCCTCATTGGGGCCTCGGTGGCCTTCATCCTGATGCTC
TGCCTCCTTATCCTCCTCCTGGTCCGACAGCAACGTCGGGGCAAATGCAGGAAGTCGAGG
GATGCAGACCCAGAGCCCAAGGACAGAGGCCTTCAGGACAGCTCCAGGCCAGCTGCTGTC
GCCCAGGAGGAAACCCTCTATGCTGCTGTGCAAGACTCATGGCCTGAGGATGGGGTCAAG
CTGGACCACTGGCAGAACACACAGGATGAAGATCCCCAGGTAGTGACGTACGCCCAGGCT
ACTGCATCTGACGCCCCCCCAGATGTGACCTACGCTCAGCTGAACCACTTGACCCTCAGA
CAGAAGACAAGTGCATCCTCTCCCTCCCAGTCAGGGGAGCCCCCAGCAGAGCCCAGTGTG
TATGCTGCTCTGGCCATTCACTAA
>LILRB6_Canis_lupus_dingo
ATGGGAAGCAGCACCAGCACCCTGAACCTCACTGTCCTTCTCTACCTCGGGCTGTGTTGG
GGACCATGGGACCAGGCGCAGGCAGGGACCCTCCCCAAGCCCTCTATCTGGGCTGACCCA
GGCCTCATGGCCACCAAGGGGAGCTCTGTGACCCTCTGGTGTCAGACGTCTCTGCAGGCT
GATGCTTACTATCTGTTTAAAGAGAGGGTCTCTGGGCATTTTTACATGGAGATCTCCCAG
GATTCCAAAACCAAAGCCAGTTACTCCATTGAATCCATGAGCACACATGAGGCAGGGCGA
TACCAGTGTGCATATCAGAGCAGGAAGAGCTGGTCACAGCGGAGTGACCTCCTGACCCTG
GTGGTGACAGGAGTATTTGGGGCACCCACCCTCTCAGCTAACCCAGGCCCTGTGGTGGCC
TCAGGAGTGAACATGTCCCTCTCCTGTAGTTCACGTTACCCATGGTACTCATTCCATCTG
CTGAAGGAGCAGGGAGCTGATGTGCCCCAACACCTGGATTTGACGATCCTTCGTGAGAGG
TACCGGGCACTCTTCCCTGTGGGCCCTGTGAACACCTCCCATGGGGGCACCTACAGATGC
TACATTTCTCAACAGTCGTACCCGTATTCATGGTCACACCCCAGTGACCCCCTGCACCTT
CAGGTCACAGGTGCCTACAGGGAGCCTTCACTCATGGCCCAGCCGGGCTCACTGGTTCAT
TCTGGAGACAACCTGACCCTGCAGTGTCGCTCAGAAGCTGGCTTTGATAGATTCGCTCTG
ACCAAGGATGAGGAGCTCAGACCTGCCCAGCATTTGGATGGTCAACCCAGCCCCGACTTC
CCCCTGGACCCTGTGAGCCGCACCCACGGGGGCCGGTACAGGTGCTACAGTGGACACAAC
CTCTCCTCCACGTGGTCAGCACCCAGTGCCCCTCTGGACATCCTGATCACAGGAATATAC
CCAAAACCATCCCTCTCAGCCCAGCCTGGGCCTTCAGTATCCTGGGGAGAGAATGTGACC
CTGCAGTGTCGCTCTGAGATCTGGTTCAATACCTTCCACCTGTCCAAGGAGGGGTCCCTT
GCTCCTCCCCAGCACCTTCATCTGCAGGATACAGCTATACCGTATGAGGTCAACTTCACC
CTGAATCCTGTGACCTCAGACCACCAGGGGACCTACAGGTGCTACAGCTCACACAACTCC
TCCCCCTACCTGTTGTCAAGTCCCAGTGACTCCCTGGAGCTCTTGGTCTCAGCTCCTGCT
CAAGCCTCAGACCAGTACCTGTACATCCTTGTTGGGGCCTTAGTGGCCTTCGTCCTGCTG
CTCTGCCTCCTCGTCCTCTTCCTGGTCCGACAGAGGCATCGAGGCAAAGGCAGGAAGCCG
GCAGCGGCAGCAGCAGTGCCTGAGGACAGAGGCCTGCCCAGGAGCTCCAGTCCTGCTGCC
ACCACCCAGGAGGAGAACTTGTATGCCGTCATAAAAGACACGCAGCCTGAGGACAGCCAG
CAGGACAGCCAGGTGGCTATATCTGAGGACCAGCAAGATGTGATCTATATCCAACTGAAC
CATCTGACCCTCCGACAGGAAACAAGTGCATCCTCTCCCTCCCAATCAGAGGAGCCCCCA
GAGGAGCCCAGTGTGTATGCTGCTCTGGCCTTCTACTAG
>LILRB5_Canis_lupus_dingo
ATGACCCCCGCCCTCACGGTTCTGCTCTGTCTAGGGCTGAGTGTGGGCTCCAGGACCCAA
GTGCAGGCAGGGACCCTCCCCAAACCCACCATCTGGGCTGAGCCAGGCTCTGTGGTCCCC
TGGGAGGCACCTGTGACCATCTGGTGTCAGGGGAGCCTGAAGGCCCAAGAGTACTTCCTG
TATAAAGAAAGATACTCAGGGACCTGGAACAGACAGCCTGAACTGGAGTTCAAGGACAAG
GCCAAGTTCTCCATCACACACATGACAGATGTATATGCAGGACAATATCACTGTTACTAT
AGAAGCACCACTGCCTGGTCTAATCCCAGTGACCCCCTGGAGCTGGTGGTGACAGGGATG
CACAGCAAACCCAGCCTCTCAGTCCTGCCCAGCTCTATCGTGCCCTCAGGAGGGAATGTG
ACCCTCCAGTGTGTATCATGGACAGGATTCCACAGGTTCGTCCTGATGAAAGAAGGACAA
CGCCAGCTGTTCTGGACCCGGAACTCCCAGCAAGCACCTAGTATGGGGTTCTGGGCCCTG
TTCCCTGTGGGGCCTGTGATCCCCAGCCTCATGTGGACATTCAGATGCTATGGTTATTAC
AGCAACACCCCCCAGGAGTGGTCACTCCCCAGTGACCCCTTGGAGCTGTTGATCTCAGGT
GTGTTGGGGAAGCCCTCCCTCCGGATCCAGCAGAGCCCTGTTGTGACCTCTGGACAGAAT
CTGACCCTCCAGTGTCTCTCTGATGTCAGCTATGACAGATTCGTTCTGTCCAAGGAGGGG
GCACGTGACCTTCTTCATCGTCATGGCTGGCAGTCCCAGGCTGGGCTCTCTGGGGCAGAC
TTCCCCCTGGGCCCAGTGGGACCCTTCCACAGGGGCCGGTACACATGCTACGGTGGACAC
AACCTCTCCTCCCAGTGGTCAGCCTCCAGTGGCCCCCTGGACATCCTGGTCGCAGGACAG
TTCCCCTACACGCCCTCCCTCCAGGTGCAGCCAGGACCCACTGTGGCCCCAGGAGAGAAT
GTGACCCTGCTGTGTCAGTCACTGAGCTCTGTGGATATTTTCCTTCTGTCCAAGGAGGGG
GCAGCCAATCCCCCACTGCGTCTTAGATCAAAATACTCTTCTGGGCTGTACCAGGCGGAA
TTTTCCATGAGTCCTGTGACCTCAGCCCACAGGGGCACCTACAGGTGCTATGGCTCATTC
AACACCTCCCCCTACCTGTTATCACACCCAAGTGTCCCCGTGAAGATCCTGGTCTCAGGA
TCCTCTGGACACCATGGTCCCCCACCCACAATATCCAGCCCAACAGCTGCTCCTGCCCAA
GGTCCTAGCTGGTACCTGTACGTCCTCATCGGGTCCTCGGTGGCCTTCATCCTGATGCTC
TGCCTCCTCATCCTCTTCCTGGTCCGACAGCAACGTCGGGGCAAATGCAGGAAGTCAAGG
GATGCAGACCCAGAGCCCAAGGACAGAGGCCTGCAGGACAGCTCCAGCCCAGCTGCTACC
ACCCAGGAGGAAACCCTCTATGCTGCTGTGCAAGACACATGGCCTGAGGAAGGGGTCGAG
CTGGACCATCGGAAGAACACACAGGATGAAGAACCCCATGGAGACATGTACGCCCAGGCT
GCTGCATCTGACGCCCCCCCAGATGTGACCTACGCTCAGCTGAACCACTTGACCCTCAGA
CAGAAGACAAGTGCATCCTCTCCCTCCCAGTCAGGGGAGCCCCCAGCAGAGCCCAGCGTG
TATGCTGCTCTGGCCATTCACTAG
>LILRA4_Canis_lupus_dingo
ATGGAAGGCAGCGCCAGAACCCTGAACTTCACTGCCCTTCTTTGCCTGGGGCTGTGTTGG
GGACCATGGGACCAGGCACAGGCAGGGACCCTCCCCAAGCCCTCTATCTGGGCTGACCCA
GGCCTCATGGCCACCAAGGGGAGCTCTGTGACCCTCTGGTGTCAGACGTCTCTGCAGGCT
GATGCTTACTATCTGTTTAAAGAGAGGGTCTCTGGGTATTTTTACATGGAGATCTCCCAG
GATTCCAAAACCAAAGCCAGTTACTTCATTGAATCCATGAGCACACATGAGGCAGGGCGA
TACCAGTGTGCATATCAGAGCAGGAAGAGCTGGTCACAGCGGAGTGACCTCCTGACCCTG
GTGGTGACAGGAGTACTTGGGGCACCCACCCTCTCAGCTAACCCAGGCCCTGTGGTGGCC
TCAGGAGTGAACATGTCCCTCTCCTGTAGTTCACGTTACCCATGGTACTCATTCCATCTG
CTGAAGGAGCAGGGAGCTGATGTGCCCCAACACCTGGATTTGACGATCCTTCGTGAGAGG
TACCGGGCACTCTTCCCTGTGGGCCCTGTGAACACCTCCCATGGGGGCACCTACAGATGC
TACATTTCTCAACAGTCGTACCCGTATTCATGGTCACACCCCAGTGACCCCCTGCACCTT
CAGGTCACAGGTGCCTACAGGGAGCCCTCCCTCTCAGCTCAGCCAGGCTCATTGATTCAT
TCTGGAGACAACCTGACCCTGCAGTGTCGCTCAGAAGCTGGCTTTGATAGATTCGCTCTG
ACCAAGGATGAGGAGCTCAGACCTGCCCAGCATCTGGATGGTCAACCCAGCCCCGACTTC
CCCCTGGACCCTGTGAGCCGCACCCACGGGGGCCGGTACAGGTGCTACAGTGGACACAAC
CTCTCCTCCACGTGGTCAGCACCCAGTGCCCCTCTGGACATCTTGATCACAGGAATATAC
CCAAAACCATCCCTCTCAGCCCAGCCTGGGCCTTCAGTATCCTGGGGAGAGAATGTGACC
CTGCGGTGTCGCTCTGAGATCTGGTTCAATACCTTCCACCTGTCCAAGGAGGGGTCCCTT
GCTCCTCCCCAGCACCTTCATCTGCAGGATACAGCTATACCGTATGAGGTCAACTTCACC
CTGAATCCTGTGACCTCAGACCACCAGGGGACCTACAGGTGCTACAGCTCACACAACTCC
TCCCCCTACCTGTTGTCAAGTCCCAGTGACTCCCTGGAGCTCCTTGTCTCAGCCTCAAAC
AGCCAAGATTATACGGTGCAGAATCTCATCCGGTTCGGCATGTCCGCCTTGATCCTGATG
GTTTTTGGGGTGCTGCTCTTTCAAGCTCAGCATAGTCAGAGAAGACCCCAAGGTGCAGCC
AGGACATAA
>LILRB2_Canis_lupus_dingo
ATGACCCCCATCCTCACGGCCTTGCTCTGTCTAGGGCTGAGTGTGGGCTCCAGGACCCAA
GTGCAGGCAGGGACCCTCCCCAAACCCACCATCTGGGCTGAGCCAGGCTCTGTGATCCCC
ATGGAGACATCAGTGACCCTCTGGTGTAAGGGGAGCCTGAAAGCCCAGAAGTACGTCCTG
TATAAAGATGGATACCCAGAGACCTGGGAGGAGCAGAAGCCACTGGAGCCGAAGGACAAG
GCCAAGTTCCCCATCACAGACATGACAAGTGTATATGCAGGACGGTATCACTGTTACTAT
GAAAGCCCCACTGGCTGGTCGGAGCCCAGTGACCAGCTGGAGCTGGTGGTGACAGGGATG
CACAGCAAACCCAGCCTCTCAGTTCTGCCCAGCCCTATCGTGCCCTCAGGAGGGAACGTG
ACCCTCCAGTGTGGTTCATGGAGAGGATTTAACAGGTTTATTCTGATGAGGGAAGTAGAA
GGCCAGCCCTCCTGGACCCGGGACTCCCAGCGAGCCCCCAGTGGAGAGTTCCAGGCCCTG
TTCCCTGTGGGCCCCGTGATCCCCAGCCTCATGTGGACGTTCAGATGCCATGGTTTTTAC
AGCAACACCCCCCAGGTGTGGTCACTCCCCAGTGACCCTCTGGAGCTGCTGGTCTCAGGT
GTGTTGGGGAAGCCCTCCCTCTTGACCCAGCAGGGCCCTGTTGTGACCTCTGGACAGAAC
CTGACCCTCCAGTGTCTCTCTGATGTCAGCTACGACAGATTCGCTCTGTTCAAGGAAGGG
ACAAGTGACCTCCTTCAGCTTCATGGCCGGCAGACTCAGGCTGGGTTCTCTGGGGCAGAC
TTCTCCCTGAGCCCAGTGAAATCCTCCCGCGGGGGCCAGTACACATGCTACGGTGGACAC
AACCTCTCCTCCCAGTGGTCAGCCCCCAGTGACCCCCTAGACATCCTGGTCACAGGACAG
CTCTCCTATACACCCTCCTTACGGGTGCATCCAGGACCCACGGTGGCCCCAGGAGAGAAT
GTGACCCTGCTGTGTCAGTCACTGAGCAATGTGGACACATTCCTTCTGTCCAAGGATGGG
GCAGCTGATGCCTCCTTGCGTCTTAGATCGAAGTACCGAGCTGGGAAGTACGAGGCTGAA
TTCTCCATGAGTCCTGTGACCCCAGCCCATGGGGGGACCTACAGGTGCTACGGCTCTATC
AAAACCTCTCCCTACCTGTTGTCATACCCCAGTGTCCCCGTGGAGATCCTGGTCTCAGGA
TCCTTTGGACACCATGGCCCCCCACCCACAATGTCCAGCCCAACAGCTGCTCCTGCCCAA
GGTCCTAGCTGGTACCTGTATGTCCTCATTGGGGCCTCGGTGGCCTTCATCCTGATGCTC
TGCCTCCTTATCCTCCTCCTGGTCCGACAGCAACGTCGGGGCAAATGCAGGAAGTCGAGG
GATGCAGACCCAGAGCCCAAGGACAGAGGCCTTCAGGACAGCTCCAGGCCAGCTGCTGTC
GCCCAGGAGGAAACCCTCTATGCTGCTGTGCAAGACTCATGGCCTGAGGATGGGGTCAAG
CTGGACCACTGGCAGAACACACAGGATGAAGATCCCCAGGTAGTGACGTACGCCCAGGCT
ACTGCATCTGACGCCCCCCCAGATGTGACCTACGCTCAGCTGAACCACTTGACCCTCAGA
CAGAAGACAAGTGCATCCTCTCCCTCCCAGTCAGGGGAGCCCCCAGCAGAGCCCAGTGTG
TATGCTGCTCTGGCCATTCACTAA
>LILRB7_Canis_lupus_familiaris
ATGGGAAGCAGCACCAGCACCCTGAACCTCACTGTCCTTCTCTACCTCGGGCTGTGTTGG
GGACCATGGGACCAGGCGCAGGCAGGGACCCTCCCCAAGCCCTCTATCTGGGCTGACCCA
GGCCTCATGGCCACCAAGGGGAGCTCTGTGACCCTCTGGTGTCAGACGTCTCTGCAGGCT
GATGCTTACTATCTGTTTAAAGAGAGGGTCTCTGGGCATTTTTACATGGAGATCTCCCAG
GATTCCAAAACCAAAGCCAGTTACTCCATTGAATCCATGAGCACACATGAGGCAGGGCGA
TACCAGTGTGCATATCAGAGCAGGAAGAGCTGGTCACAGCGGAGTGACCTCCTGACCCTG
GTGGTGACAGGAGTATTTGGGGCACCCACCCTCTCAGCTAACCCAGGCCCTGTGGTGGCC
TCAGGAGTGAACATGTCCCTCTCCTGTAGTTCACGTTACCCATGGTACTCATTCCATCTG
CTGAAGGAGCAGGGAGCTGATGTGCCCCAACACCTGGATTTGACGATCCTTCGTGAGAGG
TACCGGGCACTCTTCCCTGTGGGCCCTGTGAACACCTCCCATGGGGGCACCTACAGATGC
TACATTTCTCAACAGTCGTACCCGTATTCATGGTCACACCCCAGTGACCCCCTGCACCTT
CAGGTCACAGGTGCCTACAGGGAGCCTTCACTCATGGCCCAGCCGGGCTCACTGGTTCAT
TCTGGAGACAACCTGACCCTGCAGTGTCGCTCAGAAGCTGGCTTTGATAGATTCGCTCTG
ACCAAGGATGAGGAGCTCAGACCTGCCCAGCATTTGGATGGTCAACCCAGCCCCGACTTC
CCCCTGGACCCTGTGAGCCGCACCCACGGGGGCCGGTACAGGTGCTACAGTGGACACAAC
CTCTCCTCCACGTGGTCAGCACCCAGTGCCCCTCTGGACATCCTGATCACAGGAATATAC
CCAAAACCATCCCTCTCAGCCCAGCCTGGGCCTTCAGTATCCTGGGGAGAGAATGTGACC
CTGCAGTGTCGCTCTGAGATCTGGTTCAATACCTTCCACCTGTCCAAGGAGGGGTCCCTT
GCTCCTCCCCAGCACCTTCATCTGCAGGATACAGCTATACCGTATGAGGTCAACTTCACC
CTGAATCCTGTGACCTCAGACCACCAGGGGACCTACAGGTGCTACAGCTCACACAACTCC
TCCCCCTACCTGTTGTCAAGTCCCAGTGACTCCCTGGAGCTCTTGGTCTCAGCTCCTGCT
CAAGCCTCAGACCAGTACCTGTACATCCTTGTTGGGGCCTTAGTGGCCTTCGTCCTGCTG
CTCTGCCTCCTCGTCCTCTTCCTGGTCCGACAGAGGCATCGAGGCAAAGGCAGGAAGCCG
GCAGCGGCAGCAGCAGTGCCTGAGGACAGAGGCCTGCCCAGGAGCTCCAGTCCTGCTGCC
ACCACCCAGGAGGAGAACTTGTATGCCGTCATAAAAGACACGCAGCCTGAGGACAGCCAG
CAGGACAGCCAGGTGGCTATATCTGAGGACCAGCAAGATGTGATCTATATCCAACTGAAC
CATCTGACCCTCCGACAGGAAACAAGTGCATCCTCTCCCTCCCAATCAGAGGAGCCCCCA
GAGGAGCCCAGTGTGTATGCTGCTCTGGCCTTCTACTAG
>LILRB6_Canis_lupus_familiaris
ATGACCCCCGCCCTCACGGTTCTGCTCTGTCTAGGGCTGAGTGTGGGCTCCAGGACCCAA
GTGCAGGCAGGGACCCTCCCCAAACCCACCATCTGGGCTGAGCCAGGCTCTGTGGTCCCC
TGGGAGGCACCTGTGACCATCTGGTGTCAGGGGAGCCTGAAGGCCCAAGAGTACCTCCTG
TATAAAGAAAGATACTCAGGGACCTGGAACAGACAGCCTGAACTGGAGTTCAAGGACAAG
GCCAAGTTCTCCATCACACACATGACAGATGTACATGCAGGACAATATCACTGTTACTAT
AGAATCACCACTGCCTGGTCTAATCCCAGTGACCCCCTGGAGCTGGTGGTGACAGGGATG
CACAGCAAACCCAGCCTCTCAGTCCTGCCCAGCTCTATCGTGCCCTCAGGAGGGAATGTG
ACCCTCCAGTGTGTATCATGGACAGGATTCCACAGGTTCGTCCTGATGAAAGAAGGACAA
CGCCAGCTGTTCTGGACCCGGAACTCCCAGCAAGCACCTAGTATGAGGTTCTGGGCCCTG
TTCCCTGTGGGGCCTGTGATCCCCAGCCTCATGTGGACATTCAGATGCTATGGTTATTAC
AGCAACACCCCCCAGGAGTGGTCACTCCCCAGTGACCCCTTGGAGCTGTTGATCTCAGGT
GTGTTGGGGAAGCCCTCCCTCCGGATCCAGCAGAGCCCTGTTGTGACCTCTGGACAGAAT
CTGACCCTCCAGTGTCTCTCTGATGTCAGCTATGACAGATTCGTTCTGTCCAAGGAGGGG
GCACGTGACCTTCTTCATCGTCATGGCTGGCAGTCCCAGGCTGGGCTCTCTGGGGCAGAC
TTCCCCCTGGGCCCAGTGGGACCCTTCCACAGGGGCCGGTACACATGCTACGGTGGACAC
AACCTCTCCTCCCAGTGGTCAGCCTCCAGTGGCCCCCTGGACATCCTGGTCGCAGGACAG
TTCCCCTACACGCCCTCCCTCCAGGTGCAGCCAGGACCCACTGTGGCCCCAGGAGAGAAT
GTGACCCTGCTGTGTCAGTCACTGAGCTCTGTGGATATTTTCCTTCTGTCCAAGGAGGGG
GCAGCCAATCCCCCACTGCGTCTTAGATCAAAATACTCTTCTGGGCTGTACCAGGCGGAA
TTTTCCATGAGTCCTGTGACCTCAGCCCACAGGGGCACCTACAGGTGCTATGGCTCATTC
AACACCTCCCCCTACCTGTTATCACACCCAAGTGTCCCCGTGAAGATCCTGGTCTCAGGA
TCCTCTGGACACCATGGTCCCCCACCCACAATATCCAGCCCAACAGCTGCTCCTGCCCAA
GGTCCTAGCTGGTACCTGTACGTCCTCATCGGGTCCTCGGTGGCCTTCATCCTGATGCTC
TGCCTCCTCATCCTCTTCCTGGTCCGACAGCAACGTCGGGGCAAATGCAGGAAGTCAAGG
GATGCAGACCCAGAGCCCAAGGACAGAGGCCTGCAGGACAGCTCCAGCCCAGCTGCTACC
ACCCAGGAGGAAACCCTCTATGCTGCTGTGCAAGACACATGGCCTGAGGAAGGGGTCGAG
CTGGACCATCGGAAGAACACACAGGATGAAGAACCCCATGGAGACATGTACGCCCAGGCT
GCTGCATCTGACGCCCCCCCAGATGTGACCTACGCTCAGCTGAACCACTTGACCCTCAGA
CAGAAGACAAGTGCATCCTCTCCCTCCCAGTCAGGGGAGCCCCCAGCAGAGCCCAGCGTG
TATGCTGCTCTGGCCATTCACTAG
>LILRA5_Canis_lupus_familiaris
ATGGAAGGCAGCGCCAGAACCCTGAACTTCACTGCCCTTCTTTGCCTGGGGCTGTGTTGG
GGACCATGGGACCAGGCACAGGCAGGGACCCTCCCCAAGCCCTCTATCTGGGCTGACCCA
AGCCTCATGGCCACCAAGGGGAGCTCTGTGACCCTCTGGTGTCAGACGTCTCTGCAGGCT
GATGCTTACTATCTGTTTAAAGAGAGGGTCTCTGGGTATTTTTACATGGAGATCTCCCAG
GATTCCAAAACCAAAGCCAGTTACTCCATTGAATCCATGAGCGCACATGAGGCAGGGCGA
TACCAGTGTGCATATCAGAGCAGGAAGAGCTGGTCACAGCGGAGTGACCTCCTGACCCTG
GTGGTGACAGGAGTATTTGGGGCACCCACCCTCTCAGTTAACCCAGGCCCTGTGGTGGCC
TCAGGAGTGAACATGTCCCTCTCCTGTAGTTCACGTTACCCATGGTACTCATTCCATCTG
CTGAAGGAGCAGGGAGCTGATGTGCCCCAACACCTGGATTTGACGATCCTTCGTGAGAGG
TACCGGGCACTCTTCCCTGTGGGCCCTGTGAACACCTCCCATGGGGGCACCTACAGATGC
TACATTTCTCAACAGTCGTACCCGTATTCATGGTCACACCCCAGTGACCCCCTGCACCTT
CAGGTCACAGGTGCCTACAGGGAGCCCTCCCTCTCAGCTCAGCCAGGCTCATTGGTTCAT
TCTGGAGACAACCTGACCCTGCAGTGTCACTCAGAAGCTGGCTTTGATAGATTCGCTCTG
ACCAAGGATGAGGAGCTCAGACCTGCCCAGCATCTGGATGGTCAACCCAGCCCCGACTTC
CCCCTGGACCCTGTGAGCCGCACCCACGGGGGCCGGTACAGGTGCTACAGTGGACACAAC
CTCTCCTCCACGTGGTCAGCACCCAGTGCCCCTCTGGACATCCTGATCACAGGAATATAC
CCAAAACCATCCCTCTCAGCCCAGCCTGGGCCTTCAGTATCCTGGGGAGAGAATGTGACC
CTGCAGTGTCGCTCTGAGATCTGGTTCAATACCTTCCACCTGTCCAAGGAGGGGTCCCTT
GCTCCTCCCCAGCACCTTCATCTGCAGGATACAGCTATACCGTATGAGGTCAACTTCACC
CTGAATCCTGTGACCTCAGACCACCAGGGGACCTACAGGTGCTACAGCTCACACAACTCC
TCCCCCTACCTGTTGTCAAGTCCCAGTGACTCCCTGGAGCTCCTTGTCTCAGCCTCAAAC
AGCCAAGATTATACGGTGCAGAATCTCATCCGGTTCGGCATGTCCGCCTTGATCCTGATG
GTTCTTGGGGTGCTGCTCTTTCAAGCTCAGCATAGTCAGAGAAGACCCCAAGGTGCAGCC
AGGACATAA
>LILRB2_Canis_lupus_familiaris
ATGACCCCCATCCTCACGGCCTTGCTCTGTCTAGGGCTGAGTGTGGGCTCCAGGACCCAA
GTGCAGGCAGGGACCCTCCCCAAACCCACCATCTGGGCTGAGCCAGGCTCTGTGATCCCC
ATGGAGACATCAGTGACCCTCTGGTGTAAGGGGAGCCTGAAAGCCCAGAAGTACGTCCTG
TATAAAGATGGATACCCAGAGACCTGGGAGGAGCAGAAGCCACTGGAGCCGAAGGACAAG
GCCAAGTTCCCCATCACAGACATGACAAGTGTATATGCAGGACGGTATCACTGTTACTAT
GAAAGCCCCACTGGCTGGTCGGAGCCCAGTGACCAGCTGGAGCTGGTGGTGACAGGGATG
CACAGCAAACCCAGCCTCTCAGTTCTGCCCAGCCCTATCGTGCCCTCAGGAGGGAACGTG
ACCCTCCAGTGTGGTTCATGGAGAGGATTTAACAGGTTTATTCTGATGAGGGAAGTAGAA
GGCCAGCCCTCCTGGACCCGGGACTCCCAGCGAGCCCCCAGTGGAGAGTTCCAGGCCCTG
TTCCCTGTGGGCCCCGTGATCCCCAGCCTCATGTGGACGTTCAGATGCCATGGTTTTTAC
AGCAACACCCCCCAGGTGTGGTCACTCCCCAGTGACCCTCTGGAGCTGCTGGTCTCAGGT
GTGTTGGGGAAGCCCTCCCTCTTGACCCAGCAGGGCCCTGTTGTGACCTCTGGACAGAAC
CTGACCCTCCAGTGTCTCTCTGATGTCAGCTACGACAGATTCGCTCTGTTCAAGGAAGGG
ACAAGTGACCTCCTTCAGCTTCATGGCCGGCAGACTCAGGCTGGGTTCTCTGGGGCAGAC
TTCTCCCTGAGCCCAGTGAAATCCTCCCGCGGGGGCCAGTACACATGCTACGGTGGACAC
AACCTCTCCTCCCAGTGGTCAGCCCCCAGTGACCCCCTAGACATCCTGGTCACAGGACAG
CTCTCCTATACACCCTCCTTACGGGTGCATCCAGGACCCACGGTGGCCCCAGGAGAGAAT
GTGACCCTGCTGTGTCAGTCACTGAGCAATGTGGACACATTCCTTCTGTCCAAGGATGGG
GCAGCTGATGCCTCCTTGCGTCTTAGATCGAAGTACCGAGCTGGGAAGTACGAGGCTGAA
TTCTCCATGAGTCCTGTGACCCCAGCCCATGGGGGGACCTACAGGTGCTACGGCTCTATC
AAAACCTCTCCCTACCTGTTGTCATACCCCAGTGTCCCCGTGGAGATCCTGGTCTCAGGA
TCCTTTGGACACCATGGCCCCCCACCCACAATGTCCAGCCCAACAGCTGCTCCTGCCCAA
GGTCCTAGCTGGTACCTGTATGTCCTCATTGGGGCCTCGGTGGCCTTCATCCTGATGCTC
TGCCTCCTTATCCTCCTCCTGGTCCGACAGCAACGTCGGGGCAAATGCAGGAAGTCGACA
GGGGATGCAGACCCAGAGCCCAAGGACAGAGGCCTTCAGGACAGCTCCAGGCCAGCTGCT
GTCGCCCAGGAGGAAACCCTCTATGCTGCTGTGCAAGACTCATGGCCTGAGGATGGGGTC
AAGCTGGACCACTGGCAGAACACACAGGATGAAGATCCCCAGGTAGTGACGTACGCCCAG
GCTACTGCATCTGACGCCCCCCCAGATGTGACCTACGCTCAGCTGAACCACTTGACCCTC
AGACAGAAGACAAGTGCATCCTCTCCCTCCCAGTCAGGGGAGCCCCCAGCAGAGCCCAGT
GTGTATGCTGCTCTGGCCATTCACTAG
>LILRB1_Vulpes_lagopus
ATGGGAAGCAGCACCAGCACCCTGAACCTCACTGTCCTTCTCTACCTCGGGCTGTGTTGG
GGACCATGGGACCAGGCGCAGGCAGGGACCCTCCCCAAGCCCTCTATCTGGGCTGACCCA
GGCCTCATGGCCACCAAGGGGAGCCCTGTGACCCTCTGGTGTCAAACGTCTCTGCAGGCT
GATGCCTACTATCTGTATAAAGAGAGGGTCTCTGGATATTTGCCCATGGAGATCTCCCAG
GATTCCAAAACCAAAGCCAGTTACTCCATTGAACTCATGAGCACACATGAGGCAGGGCGA
TACCAGTGTGCATATCAGAGCAGGAAGAGCTGGTCACAGCGGAGTGACTTCCTGACCCTG
GTGGTGACAGGAGCATTTGGGGCACCCACCCTCTCAGCTAACCCAGGCCCTGTGGTGGCC
TCAGGAGTGAACATGTCCCTCTCCTGTAGTTCACGTTACGCATGGTACTCATTCCATCTG
CTGAAGGAGCAGGGAGCTGATGTGCCCCAGCACCTGGAATTGATGATCCGTCGTGAGAGA
TACCGGGCACTCTTCCCTGTGGGCCCAGTGAACACCTCCCATGGGGGGACCTACAGATGC
TACATTTCTGAACAGTCGTACCCGTATTCATGGTCACACCCCAGTGACCCCCTGCACCTT
CAGGTCACAGGTGCCTACCGGGAGCCCTCCCTCTCAGCTCAGCCAGGCTCATTGGTACAG
TCTGGAGACAAGCTGACCCTGCAGTGTCGCTCAGAAGCTGGCTTTGATAGATTCGCTCTG
ACCAAGGATGAGGAGCTCAGACCGGCCCAACATCTGGATGGTCAACCCAGCCCCGACTTC
CCCCTGGACCCTGTGAGCCGCACCCACGGGGGCCGGTACAGGTGCTACAGTGGACACAAC
CTCTCCTCCACGTGGTCAGCACCCAGTGCCCCTCTGGACATCCTGATCACAGGAATGTAC
CCAAAACCATCCCTCTCAGCCCAGCCTGGGCCTTCAGTATCCTGGGGAGAGAATGTGACC
CTGCAGTGTCGCTCTGAGATCTGGTTCAATACCTTCCACCTGTCCAAGGAGGGGTCCCTT
GCTCCTCCCCAGCACCTTCATCTGCAGGACACAGCTATACCATATGAGGTCAACTTCACC
CTGAATCCTGTGACCTCAGACCACCAGGGGACCTACAGGTGCTACAGCTCACACAACTCC
TCCCCCTATCTGTTGTCAAGTCCCAGTGACTCCCTGGAGCTCCTGGTCTCAGCTCCTGCT
CAAGCCTCAGACCAGTACCTGTACATCCTTGTTGGGGCCTTAGTGGCCTTCGTCCTGCTG
CTCTGCCTCCTCGTCCTCTTCCTGGTCCGACAGTGGCATCGAGGCAAAGGCAGGAAGCCG
GCAGTGGCAGCAGCAGTGCCTGAGGACAGAGGCCTTCCCGGGAGCTCCAGTCCTGCTGCC
ACCACCCAGGAGGAGAACTTGTATGCCGTCATAAAAGACACGCAGCCTGAGGACAGCCAG
CAGGACAGCCAGGTGGCCATATCTGAGGACCAGCAAGATGTGATCTATATCCAACTGAAC
CACCTGACCCTCGGAAAGGAAACAAGCACATCCTCTCCCTCCCAAGGACAGGAAACAAGC
GCATCCTCTCCCTCCCAATCAGAGGAGCTCCCAGAGGAGCCCAGTGTGTATGCTGCTCTG
GCCTTCCACTAG
>LILRB2_Vulpes_lagopus
ATGACCCCCACCCTCACGGTTCTGCTCTGTCTAGGGCTGAGTGTGGGCTCCAGGACCCAA
CTGCAGGCAGGGAACCTCCCCAAACCCACCATCTGGGCTGAGCCAGGCTCTGTGGTCCCC
TGGGAGGCACCTGTGACCATCTGGTGTCAGGGGAGCCTGAAGGCCCAGGAGTACCTCCTG
TATAAAGAAAGACACTCAGGGACCTGGAACAGACAGCCTGCACTGGAGCTCAAGGACAAG
GCTAAGTTCTCCATCACACACATGACAGATGTATATGCAGGACAATATCACTGTTACTAT
AGAAGCACCACTGCCTGGTCTAATCCCAGTGACCCCCTGGAGCTGGTGGTGACAGGGATA
CACAGCAAACCCAGCCTCTCAGTCCTGCCCAGCCCTATCGTGCCCTCAGGAGGGAATGTG
ACCCTCCAGTGTGGTTCATGGACAGGATTCCACAGGTTCGTCCTGATGAAGGAAGGACAA
CGCCAGCTGTTCTGGACCCGGAACTCCCAGCAAGTACCTAGTATGGGGTTCTGGGCCCTG
TTCCCTGTGGGGCCTGTGATCCCCAGCCTCATGTGGACATTCAGATGCTATGGTTATTAC
AGCAACACCCCCCAGGAGTGGTCACTCCCCAGTGACCCCTTGGAGCTGTTGATCTCAGGT
GTGTTGGGGAAACCCTCCCTCCGGATCCAGCAGAGCCCTGTTGTGACCTCTGGACAGAAT
CTGACCCTCCAGTGTCTCTCTGATGTCAGCTACAACAGATTTGCTCTGTCCAAGGAGGGG
GCACGTGACCTTCTTCATCGTCATGGCTGGCAGTCCCAGGCTGGGCTCTCTGGGGCAGAC
TTCCCCCTGGGCTCAGTGAGACCCTTCCACAGGGGCCGGTACACATGCTACGGCGGACAC
AACCTCTCCTCCCAGTGGTCAGCCTCCAGTGGCCCCCTGGACATCCTGGTCGCAGGACAG
CTCCCCTACACGCCCTCCCTCCGGGTGCAGCCAGGACCCACTGTGGCCCCAGGAGAGAAT
GTGACCCTGCTGTGTCAGTCACTGAGCTCTGTGGATATTTTCCTTCTGTCCAAGGAAGGG
GCAACCAATCCCCCACTGCGTCTTAGATCAAAATACTCTTCTGGGCTGTACCAGGCGGAA
TTCTCCATGAGTCCTGTGACCTCAGCCCACAGGGGCACCTACAGGTGCTATGGCTCATTC
AACACTTCCCCCTACCTGTTGTCACACCCAAGTGTCCCCGTGAAGATCCTGGTCTCAGGA
TCCTCTGGACACCATGGCCCCCCACCCACAATATCCAGCCCAACAGCTGCTCCTGCCCAA
GGTCCTAGCTGGTACCTGTACGTCCTCATCGGGGCCTCGGTGGCCTTCATCCTGATGCTC
TGCCTCCTCATCCTCTTCCTGGTCCAACAGCAACGTTGGGGCAAATGCAGGAAGTCGAGG
GATGCAGACCCAGAGCCCAAGGACAGAGGCCTGCAGGACAGCTCTGGCCCAGCTGCTACC
ACCCAGGAGGAAACCCTCTATGCTGCTGTGCAAGACACATGGCCTGAGGAAGGGGTCGAG
CTGGACCATCGGAAGAACACACAGGATGAAGAACCCCAGGGAGACATGTACGCCCAGGCT
GCTGCGTCTGACACCCCCCCAGATGTGACCTACGTTCAGCTGAACCACTTGACCCTCAGA
CAGAAGACAAGTGCATCCTCTTCCTCCCAGTCAGGGGAGCCCCCAGCAGAGCCCAGCATG
TATGCTGCTCTGGCCATTCACTAG
>LILRA3_Vulpes_lagopus
ATGGAAGGCAGCGCCAGAACCCTGAACTTCACTGCCCTTCTTTGCCTGGGGCTGTGTTGG
GGACCATGGGACCAGGCGCAGGCAGGGACCCTCCCCAAGCCCTCTATCTGGGCTGACCCA
GGCCTCATGGCCACCAAGGGGAGCCCTGTGACCCTCTGGTGTCAAACGTCTCTGCAGGCT
GATGCCTACTATCTGTATAAAGAGAGGGTCTCTGGATATTTGTCCATGGAGATCTCCCAG
GATTCCAAAACCAAAGCCAGTTACTCCATTGAACTCGTGAGCACACATGAGGCAGGGCGA
TACCAGTGTGCATATCAGAGCAGGAAGAGCTGGTCACAGCGGAGTGACTTCCTGACCCTG
GTGGTGACAGGACTATTTGGGGCACCCACCCTCTCAGCTAACCCAGGCCCTGTGGTGGCC
TCAGGAGTGAACATGTCCCTCTCCTGTAGTTCACGTTACCCATGGTACTCATTCCATCTG
CTGAAGGAGCAGGGAGCTGATGTGCCCCAACACCTGGAATTGACGATCCTTCGTGAGAGG
TACCGGGCACTCTTCCCTGTGGGCCCAGTGAACACCTCCCATGGGGGGACCTACAGATGC
TACATTTCTGAACAGTCGTACCCGTATTCATGGTCACACCCCAGTGAACCCCTGCACCTT
CAGGTCACAGGTGCCTACCGGGAGCCCTCCCTCTCAGCTCAGCCAGGCTCATTGGTACAG
TCTGGAGACAAGCTGACCCTGCAGTGTCGCTCAGAAGCTGGCTTTGATAGATTCGCTCTG
ACCAAGGATGAGGAGCTCAGACCGGCCCAACATCTGGATGGTCAACCCAGCCCCGACTTC
CCCCTGGACCCTGTGAGCCGCACCCACGGGGGCCGGTACAGGTGCTACAGTGGACACAAC
CTCTCCTCCACGTGGTCAGCACCCAGTGCCCCTCTGGACATCCTGATCACAGGAATATAC
CCAAAACCATCCCTCTCAGCCCAGCCTGGGCCTTCAGTATCCTGGGGAGAGAATGTGACC
CTGCAGTGTCGCTCTGAGATCTGGTTCAATACCTTCCACCTGTCCAAGGAGGGGTCCCTT
GCTCCTCCCCAGCACCTTCATCTGCAGGATACAGCTACACTGTATGAGGTCAACTTCACC
CTGAATCCTGTGACCTCAGACCACCAGGGGACCTACAGGTGCTACAGCTCACACAACTCC
TCCCCCTATCTGTTGTCAAGTCCCAGTGACTCCCTGGAGCTCCTTGTCTCAGCCTCAAAC
AGCCAAGATTATACGGTGCAGAATCTCATCCGGTTCGGCATGTCCGCCTTGGTCCTGATG
GTTCTTGGGGTGCTGCTCTTTCAAGCTCAGCATAGTCAGAGAAGACCCCAAGGTGCAGCC
AGGACATAA
>LILRA4_Vulpes_lagopus
ATGAGAAGGGATTCTGCTCAGAATTCAGGGCAAACCTCTCTTCCAGGGCTGAGTGTAAGC
TCCAGGACCCGAGTGCAGGCAGGGACCCTCCCCAAACCCACCATCTGGACTGAGCCAGGT
TCTGTGATCCCCTGGGGAACACCTGTGACCATCTGGTGTCAGGGGAGCCTGAAGGCCCAG
GAGTACCTCCTCCATAAAGAGGGAAAGTTATGGCCTTGGGAGAGACAGCCTGCACTGGAA
CCCAAGGACAAGGCCAAGTTCTCCATCATGTACATGACAGAGCAATATGCAGGACGATAT
TGCTGCTACTATAGAAGGGCCACTGACCAGTCAAATTACAGTGACCGCTTAGAGCTGGTG
GTGACAGGATTCCATGGCAAACCCAACCTCTCAGCCCTACCCAGCCCTGTCGTGCCCTCA
GGAGGGAATGTGACCCTCCAGTGTGGTTCACAGACAGGATTCCACAGGTTTGTCCTGATG
AAGGAAGGAGAAGGCCAACCATCCTGGACTCAGGACTCCCAGCGAGCCCCCAGTGAGGTG
TTCCAGGGCCTGTTCCCTGTGGGCCCCGTGGACCCCAGCCTCAAGTGGTCGTTCAGATGC
TATGGTTATTACAGCAACACCCCCCAAGTGTGGTCGCTCTCCAGTGACCCCCTGGAGCTG
TTGGTCTCAGCCTCTGACCCCAAGGATTACACAGTGGAGAATCTCATCCGAATGGGCATG
GCTACTGTGATGCTGGTGGTCCTCGGGATTCTCCTCTTTGAGTCCTGGTACAGTCAGAGA
AGAACCCAAGATGCAGGCAGCAGGTAA
>LILRB6_Vulpes_lagopus
ATGACCCCCATCCTCACGGCCCTGCTCTGTCTAGGGCTGAGTGTGGGCTCCAGGACCCAA
GTGCAGGCAGGGATCCTCCCCAAACCCACCATCTGGGCTGAGCCAGGCTCTGTGATCCCC
ATGGATACATCAGTGATCCTCTGGTGTAAGGGGAGCCTGAAAGCCCAGAAGTACGCCCTG
TATAAAGATGGATACTCAGAGGCCTTGAAGGTGCAGAAGGCACTGGAGCCGAAGGACAAG
GCCAAGTTCCCCATCACATACATGACACGTGTATGTGCAGGACGGTATCGCTGTTACTAT
GAAAGCCCCACTGGCTGGTCAGAGTCCAGTGACCCCCTGGAGCTGGTGGTGACAGGGATG
CACAGCAAACCCAGCCTCTCAGTCCTGCCCAGCCCTATCGTGCCCTCAGGAGGGAACGTG
ACCCTCCAGTGTGGTTCATGGAGAGGATTTAACAAGTTTATTCTGATGAGGGAAGCAGAA
GGCCAGCCCTCCTGGACCCGGTACTCCCAGCGAGCCCCCAGTGGAGAGTTCCAGGCCCTG
TTCCCTGTGGGCCCCGTGATCCCCAGCCTCATGTGGACGTTCAGATGCCATGGTTCTTAC
AGCAACACCCCCCAGGTGTGGTCACTCCCCAGTGACCCTCTGGAGCTGCTGGTCTCAGGT
GTGTTGGGGAAGCCCTCCCTCTTGACCCAGCAGGGCCCTGTTGTGACCTCTGGACAGAAC
CTGACCCTCCAGTGTCTCTCTGATGTCAGCTACGACAGATTTGCTCTGTCCAAGGAAGGG
ACAAGTGACCTCCTTCAGCTTCATGGCCGGCAGACTGAGGCTGGGTTCTCTGGGGCAGAC
TTCTCCCTGAGCCCAGTGAGATCCTCCCATGGGGGCCAGTACACATGCTACGGTGGAAAC
AACCTCTCCTCCCAGTGGTCAGCCCCCAGTGACCCCCTAGACATCCTGGTCACAGGACAG
CTCCCCTATACACCCTCCTTATGGGTGCATCCAGGACCCACGGTGGCCCCAGGAGAGAAT
GTGACCCTGCTGTGTCAGTCACTGAGCAATGTGGACACATTCCTTCTGTCCAAGGATGGG
GCAGCTGATGCCTCCCTGCGTCTTAGATCGAAGTACCGAGCTGGGAAGTACGAGGCTGAA
TTCTCCATGAGTCCTGTGACCCCAGCCCATGGGGGGGCCTACAGGTGCTACGGCTCTATC
AAAACCTCCCCCTACCTGTTGTCATACCCCAGTGTCCTCGTGGAGATCCTGGTCTCAGGA
TCCTTTGGACTCCATGACCCTCCACCCACAATGTCCAGCCCAACAGCTGCTCCTGCCCAA
GGTCCTAGCTGGTACCTGTACGTCCTCATCGGGGCCTCGGTGGCCTTCATCCTGATGCTC
TGCCTCCTTATCCTCCTCCTGGTCCGACAGCAACGTCGGGGCAAATACAGGAAGTCGAGG
GATGCAGACCCAGAGCCCAAGGACAGAGGCCTGCAGGACAGCTCCAGGCCAGCTGCTGTC
GCCCAGGAGGAAACCCTCTATGCTGCTGTGCAAGACACATGGCCTGAGGATGGGGTCAAG
CTGGACCATTGGCAGAACACACAGGATGAAGATCCCCAGGGAGTGACGTACGCCCAGGCT
GCTGCATCTGACGCCCCCTCAGATGTGACCTACGCTCAGCTGAACCACTTGACCCTCAGA
CAGAAGACAAGTGCATCCTCTCCCTCCCAGTCAGGGGAGCCCCCAGCAGAGCCCTGTGTG
TATGCTGCTCTGGCCATCCACTAA
>LILRB8 Vulpes_ferrilata
ATGGGAAGCAGCACCAGCACCCTGAACCTCACTGTCCTTCTCTACCTCGGGCTGTGTTGG
GGACCATGGGACCAGGCGCGGGCAGGGACCCTCCCCAAGCCCTCTATCTGGGCTGACCCA
GGCCTCATGGCCACCAAGGGGAGCCTTGTGACCCTCTGGTGTCAGACGTCTCTGCAGGCT
GATGGTTACTATCTGTTTAAAGAGAGGGTCTCTGGATATTTGTCCATGGAGATCTCCCAG
GATTCCAAAACCAAAGCCAGTTACTCCATTGGACTCGTGAGCACACATGAGGCAGGGCGA
TACCAGTGTGCATATCAGAGCAGGAAGAGCTGGTCACAGCGGAGTGACTTCCTGACCCTG
GTGGTGACAGGAGCATTTGGGGCACCCACCCTCTCAGCTAACCCAGGCCCTGTGGTGGCC
TCAGGAGTGAACATGTCCCTCTCCTGTAGTTCACGTTACCCATGGTACTCATTCCATCTG
CTGAAGGAGCAGGGAGCTGATGTGCCCCAACACCTGGAATTGACGATCCTTCGTGAGAGG
TACCGGGCACTCTTCCCTGTGGGCCCAGTGAACACCTCCCATGGGGGGACCTACAGATGC
TACATTTCTGAACAGTCGTACCCGTATTCATGGTCACACCCCAGTGACCCCCTGCACCTT
CAGGTCACAGGTGCCTACCGGGAGCCCTCCCTCTCAGCTCAGCCAGGCTCATTGGTACAG
TCTGGAGACAACCTGACCCTGCAGTGTCGCTCAGAAGCTGGCTTTGATAGATTCGCTCTG
ACCAAGGATGAGGAGCTCAGACCGGCCCAACATCTGGTTGGTCAACCCAGCCCCTACTTC
CCCCTGGACCCTGTGAGCCGCACCCATGGGGGCCGGTACAGGTGCTACAGTGGACACAAC
CTCTCCTCCACGTGGTCAGCACCCAGTGCCCCTCTGGACATCCTGATCACAGGAATATAC
CCAAAACCATCCCTCTCAGCCCAGCCTGGGCCTTCAGTATCCTGGGGAGAGAATGTGACC
CTGCAGTGTCGCTCTGAGATCTGGTTCAATACCTTCCACCTGTCCAAGGAGGGGTCCCTT
GCTCCTCCCCAGCACCTTCATCTGCAGGATACAGCTACACTGTATGAGGTCAACTTCACC
CTGAATCCTGTGACCTCAGACCACCAGGGGACCTACAGGTGCTACAGCTCACACAACTCC
TCCCCCTACCTGTTGTCAAGTCCCAGTGACTCCCTGGAGCTCCTGGTCTCAGCTCCTGCT
CAAGCCTCAGACCAGTACCTGTACATCCTTGTTGGGGCCTTAGTGGCCTTCGTCCTGCTG
CTCTGCCTCCTCGTCCTCTTCCTGGTCCGACAGTGGCATCGAAGCAAAGGCAGGAAGCCG
GCAGCGGCAGCAGCAGTGCCTGAGGACAGAGGCCTTCCCGGGAGCTCCAGTCCTGCTGCC
ACCACCCAGGAGGAGAACTTGTATGCCGTCATAAAAGACACGCAGCCTGAGGACAGCCAG
CAGGACAGCCAGGTGGCCATATCTGAGGACCAGCAAGATGTGATCTATATCCAACTGAAC
CACCTGACCCTCGGACAGGAAACAAGCGCATCCTCTCCCTCCCAAGGACAGGAAACAAGC
GTATCCTCTCCCTCCCAATCAGAGGAGCTCCCAGAGGAGCCCAGTGTGTATGCTGCTCTG
GCCTTCCACTAA
>LILRB7_Vulpes_ferrilata
ATGACCCCCACCCTCACGGTTCTGCTCTGTCTAGGGCTGAGTGTGGGCTCCAGGACCCAA
CTGCAGGCAGGGAACCTCCCCAAACCCACCATCTGGGCTGAGCCAGGCTCTGTGGTCCCC
TGGGAGGCACCTGTGACCATCTGGTGTCAGGGGAGCCTGAAGGCCCAGGAGTACCTCCTG
TATAAAGAAAGACACTCAGGGGCCTGGAACAGACAGCCTGCACTGGAGCTCAAGGACAAG
GCCAAGTTCCCCATCACACACATGACAGATGTATATGCAGGACAATATCACTGTTACTAT
AGAAGCACCACTGCCTGGTCTAATCCCAGTGACCCCCTGGAGCTGGTGGTGACAGGGATG
CACAGCAAACCCAGCCTCTCAGTCCTGCCCAGCCCTATCGTGCCCTCAGGAGGGAATGTG
ACCCTCCAGTGTGGTTCATGGACAGGATTCCACAGGTTCGTCCTGATGAAGGAAGGACAA
CGCCAGCTGTTCTGGACCCGGAACTCCCAGCAAGTACCTAGTATGGGGTTCTGGGCCCTG
TTCCCTGTGGGGCCTGTGATCCCCAGCCTCATGTGGACATTCAGATGCTATGGTTATTAC
AGCAACACCCCCCAGGAGTGGTCACTCCCCAGTGACCCCTTGGAGCTGTTGATCTCAGGT
GTGCTGGGGAAGCCCTCCCTCCGGATCCAGCAGAGCCCTGTTGTGACCTCTGGACAGAAT
CTGACCCTCCAGTGTCTCTCTGATGTCAGCTATGACAGATTTGCTCTGTCCAAGGAGGGG
GCACGTGACCTTCTTCATCGTCATGGCTGGCAGTCCCAGGCTGGGCTCTCTGGGGCAGAC
TTCCCCCTGGGCTCAGTGAGACCCTTCCACAGGGGCCGGTACACATGCTACGGCGGACAC
AACCTCTCCTCCCAGTGGTCAGCCTCCAGTGGCCCCCTGGACATCCTGGTCGCAGGACAG
TTCCCCTACACGCCCTCCCTCCGGGTGCAGCCAGGACCCACTGTGGCCCCAGGAGAGAAT
GTGACCCTGCTGTGTCAGTCACTGAGCTCTGTGGATATTTTCCTTCTGTCCAAGGAAGGG
GCAGCCAATCCCCCACTGCGTCTTAGATCAAAATACTCTTCTGGGCTGTACCAGGCGGAA
TTCTCCATGAGTCCTGTGACCTCAGCCCACAGGGGCACCTACAGGTGCTATGGCTCATTC
AACACCTCCCCCTACCTGTTGTCACACCCAAGTGTCCCCGTGAAGATCCTGGTCTCAGGA
TCCTCTGGACACCATGGCCCCCCACCCACAATATCCAGCCCAACAGCTGCTCCTGCCCAA
GGTCCTAGCTGGTACCTGTACGTCCTCATCGGGGCCTCAGTGGCCTTCATCCTGATGCTC
TGCCTCCTCATCCTCTTCCTGGTCCAACAGCAACGTTGGGGCAAATGCAGGAAGTCGAGG
GATGCAGACCCAGAGCCCAAGGACAGAGGCCTGCAGGACAGCTCCGGCCCAGCTGCTACC
ACCCAGGAGGAAACCCTCTATGCTGCTGTGCAAGACACATGGCCTGAGGAAGGGGTCGAG
CTGGACCATCGGAAGAACACACAGGATGAAGAACCCCAGGGAGACATGCACGCCCAGGCT
GCTGCATCTGACACCCCCCCAGATGTGACCTACGCTCAGCTGAACCACTTGACCCTCAGA
CAGAAGACAAGTGCATCCTCTCCCTCCCAGTCAGGGGAGCCCCCAGCAGAGCCCAGCGTG
TATGCTGCTCTGGCCATTCACTAG
>LILRA6_Vulpes_ferrilata
ATGGAAGGCAGCGCCAGAACCCTGAACTTCACTGCCCTTCTTTGCCTGGGGCTGTGTTGG
GGACCATGGGACCAGGCGCAGGCAGGGACCCTCCCCAAGCCCTCTATCTGGGCTGACCCA
GGCCTCATGGCCACCAAGGGGAGCCCTGTGACCCTCTGGTGTCAAACGTCTCTGCAGGCT
GATGCCTACTATCTGTTTAAAGAGAGGGTCTCTGGATATTTGTCCATGGAGATCTCCCAG
GATTCCAAAACCAAAGCCAGTTACTCCATTGAACTCATGAGCACACATGAGGCAGGGCGA
TACCAGTGTGCATATCAGAGCAGGAAGAGCTGGTCACAGCGGAGTGACTTCCTGACCCTG
GTGGTGACAGGACTATTTGGGGCACCCACCCTCTCAGCTAACCCAGGCCCTGTGGTGGCC
TCAGGAGTGAACATGTCCCTCTCCTGTAGTTCACGTTACCCATGGTACTCATTCCATCTG
CTGAAGGAGCAGGGAGCTGATGTGCCCCAACACCTGGAATTGACGATCCTTCGTGAGAGG
TACCGGGCACTCTTCCCTGTGGGCCCAGTGAACACCTCCCATGGGGGGACCTACAGATGC
TACATTTCTGAACAGTCGTACCCGTATTCATGGTCACACCCCAGTGACCCCCTGCACCTT
CAGGTCACAGGTGCCTACCGGGAGCCCTCCCTCTCAGCTCAGCCAGGCTCATTGGTACAG
TCTGGAGACAAGCTGACCCTGCAGTGTCGCTCAGAAGCTGGCTTTGATAGATTCGCTCTC
ACCAAGGATGAGGAGCTCAGACCGGCCCAACATCTGGATGGTCAACCCAGCCCCTACTTC
CCCCTGGACCCTGTGAGCCGCACCCATGGGGGCCGGTACAGGTGCTACAGTGGACACAAC
CTCTCCTCCACGTGGTCAGCACCCAGTGCCCCTCTGGACATCCTGATCACAGGAATATAC
CCAAAACCATCCCTCTCAGCCCAGCCTGGGCCTTCAGTATCCTGGGGAGAGAATGTGACC
CTGCAGTGTCGCTCTGAGATCTGGTTCAATACCTTCCACCTGTCCAAGGAGGGGTCCCTT
GCTCCTCCCCAGCACCTTCATCTGCAGGATACAGCTACACTGTATGAGGTCAACTTCACC
CTGAATCCTGTGACCTCAGACCACCAGGGGACCTACAGGTGCTACAGCTCACACAACTCC
TCCCCCTATCTGTTGTCAAGTCCCAGTGATTCCCTGGAGCTCCTTGTCTCAGCCTCAAAC
AGCCAAGATTATACGGTGCAGAATCTCATCCGGTTCGGCATGTCCGCCTTGGTCCTGATG
GTTCTTGGGGTGCTGCTCTTTCAAGCTCAGCATAGTCAGAGAAGACCCCAAGGTGCAGCC
AGGACATAA
>LILRB3_Vulpes_ferrilata
ATGACCCCCATCCTCACGGCCCTGCTCTGTCTAGGGCTGAGTGTGGGCTCCAGGACCCAA
GCGCAGGCAGGGATCCTCCCCAAACCCACCATCTGGGCTGAGCCAGGCTCTGTGATCCCC
ATGGATACATCAGTGATCCTCTGGTGTAAGGGGAGCCTGAAAGCCCAGAAGTACGCCCTG
TATAAAGATGGATACTCAGAGGCCTTGAAGGTGCAGAAGGCACTGGAGCCGAAGGACAAG
GCCAAGTTCCCCATCACATACATGACAAGTGTATGTGCAGGACGGTATCGCTGTTACTAT
GAAAGCCCCACTGGCTGGTCAGAGTCCAGTGACCTCCTGGAGCTGGTGGTGACAGGGATG
CACAGCAAACCCAGCCTCTCAGTCCTGCCCAGCCCTATTGTGCCCTCAGGAGGGAACGTG
ACCCTCCAGTGTGGTTCATGGAGAGGATTTAACAAGTTTATTCTGATGAGGGAAGCAGAA
GGCCAGCCTTCCTGGACCCGGTACTCCCAGCGAGCCCCCAGTGGAGAGTTCCAGGCCCTG
TTCCCTGTGGGCCCCGTGATCCCCAGCCTCATGTGGACGTTCAGATGCTATGGTTCTTAC
AGCAACCCCCCCCAGGTGTGGTCACTCCCCAGTGACCCTCTGGAGCTGCTGGTCTCAGGT
GTGTTGGGGAAGCCCTCCCTCTTGACCCAGCAGGGCCCTGTTGTGACCTCTGGACAGAAC
CTGACCCTCCAGTGTCTCTCTGATGTCAGCTACGACAGATTTGCTCTGTCCAAGGAAGGG
ACAAGTGACCTCCTTCAGCTTCATGGCCGGCAGACTGAGGCTGGGTTCTCTGGGGCAGAC
TTCTCCCTGAGCCCAGTGAGATCCTCCCACGGGGGCCAGTACACATGCTACGGTGGACAC
AACCTCTCCTCCCAGTGGTCAGCCCCCAGTGACCCCCTAGACATCCTGGTCACAGGACAG
CTCCCCTATACACCCTCCTTATGGGTGTATCCAGGACCCACGGTGGCCCCAGGAGAGAAT
GTGACCCTGCTGTGTCAGTCACTGAGCAATGTGGACACATTCCTTCTGTCCAAGGATGGG
GCAGCTGATGCCTCCCTGCGTCTTAGATCGAAGTACCGAGCTGGGAAGTACGAGGCTGAA
TTCTCCATGAGTCCTGTGACCCCAGCCCATGGGGGGGCCTACAGGTGCTACGGCTCTATC
AAAACCTCCCCCTACCTGTTGTCATACCCCAGTGTCCTCGTGGAGATCCTGGTCTCAGGA
TCCTTTGGACTCCATGGCCCTCCACCCACAATGTCCAGCCCAACAGCTGCTCCTGCCCAA
GGTCCTAGCTGGTACCTGTACGTCCTCATCGGGGCCTCGGTGGCCTTCATCCTGATGCTC
TGCCTCCTTATCCTCCTCCTGGTCCGACAGCAACGTCGGGGCAAATACAGGAAGTCGAGG
GATGCAGACCCAGAGCCCAAGGACAGAGGCCTGCAGGACAGCTCCAGGCCAGCTGCTGTC
GCCCAGGAGGAAACCCTCTATGCTGCTGTGCAAGACACATGGCCTGAGGATGGGGTCAAG
CTGGACCATTGGCAGAACACACAGGATGAAGATCCCCAGGGAGTGACGTACGCCCAGGCT
GCTGCATCTGACGCCTCCCCAGATGTGACCTACGCTCAGCTGAACCACTTGACCCTCAGA
CAGAAGACAAGTGCATCCTCTCCCTCCCAGTCAGGGGAGCCCCCAGCAGAGCCCTGTGTG
TATGCTGCTCTGGCCATCCACTAA
>LILRA5_Vulpes_ferrilata
ATGAGAAGGGATTCTGCTCAGAATTCAGGGCAAACCTCTCTTCCAGGGCTGAGTGTAAGC
TCCAGGACCCGAGTGCAGGCAGGGACCCTCCCCAAACCCACCATCTGGACTGAGCCAGGT
TCTGTGATCCCCTGGGGGACACCTGTGACCATCTGGTGTCAGGGGAGCCTGAAGGCCCAG
GAGTACCTCCTGCATAAAGAGGGAAAGTTATGGCCTTGGGAGAGACAGCCTGCACTGGAA
CCCAAGGACAAGGCCAAGTTCTCCATCATGTACATGACAGAGCAATATGCAGGACGATAT
TGCTGCTACTATAGAAGGGCCACTGACCAGTCAAATTACAGTGACCGCTTAGAGCTGGTG
GTGACAGGATTCCATGGCAAACCCAACCTCTCAGCCCTACCCAGCCCTGTCGTGCCCTCA
GGAGGGAATGTGACCCTCCAGTGTGGTTCACAGACAGGATTCCACAGGTTCGTCCTGATG
AAGGAAGGAGAAGGCCAACCATCCTGGACTCAGGACTCCCAGCGAGCCCCCAGTGAGGTG
TTCCAGGGCCTGTTCCCTGTGGGTCCCGTGGACCCCAGCCTCAAGTGGTCGTTCAGATGC
TATGGTTATTACAGCAACACCCCCCAAGTGTGGTCACTCTCCAGTGACCCCCTGGAGCTG
TTGGTCTCAGCCTCTGACCCCAAGGATTACACAGTGGAGAATCTCATCCGAATGGGCATG
GCTACTGTGATGCTGGTGGTCCTCGGGATTCTCCTCTTTGAGTCCTGGTACAGTCAGAGA
AGAACCCAAGATGCAGGCAGCAGGTAA
>LILRB1_Mustela_erminea
ATGGGATGCAGCGCCAGGACCCTGACCCTCACTGCTCTTCTCTGCCTCGGGCTGTGTTGG
GGCCTGTGGGACCAGGCACAGATGGGGACCCTCCCCAAACCCTCCATCTGGGCTGATCCC
AGCCCCATGGTTACCAAGGGGAGCCGTGTGACCATCTGGTGTCAGGCGTCTCTGCAGGCT
GACGACTACTATCTGTATAAAGACAGGCTCTCTGTGCCCTTGGAGACCTTGGACACCTCA
CGGGATTCCAGCAACAAGGCCGGTTTCTCCATTACACCCATGAGCTCACACAATGTAGGG
CAATACCAGTGTTTATATCAGATTGGGGAGATCTTGTCACAGCCGAGTGACCTCCTGCCT
CTGGTGATGACAGGACAGCATGAGGCACCCTCCCTCTCAGCCAACCCAGGCCCTGTGGTG
GCCTTGGGAGGGAACGTGTCCCTCTCCTGTAGCTCATCGTGGCCACGGGGGTCATTCCGT
CTGCTGAAGGAGCAGGAGGCTGATGCACCCCAACACCTGGAGTGGATGTTCCATCGTGAG
AGGGGGCAGGGGATCTTCCATGTGGGCCCTGTGAACACCTCCCATGCGGGGACCTACAGA
TGCTACATTTCTCCCCAGTCGTACCCGGATTCGTGGTCACATCCCAGTGACCCTCTGCAC
CTTCAGGTCATAGGTGTCTACAAGGAGCCCTCCCTCACGGCCCAGCCGGGCTCCCTGGTG
CAGTCTGGAGACAGCCTGACCCTCCAGTGTCACTCAGAGACTGGCTTTGACAGATTCGCT
CTGACCAAGAATGAGGAGCTCAGAGCTCCTCAGAGTCTAGAAGGGCAACCCAGCCCCAAC
TTCCTCTTGGGCTCTGTGAACCGCACCCATGGGGGCCAGTATCGATGCTACTGTGGACAC
AAGCTCTCCTCCACCTGGTCGGCCCCCAGTGCCCCTCTGGGTGTCCTGATCACAGGAATG
TATGAGAAACCGTCCCTCTCAGCCCAGCCGGGGACTTCAGTGTCCTGGGGAGAGAATGTG
ACCCTGCAGTGTCGCTCTGAGTTCTGGTTTGATACCTTCCACCTGTTCAAGGAGGGGTCC
CTCGCTCCTCCCCAGGTCCTTCGTCCGCAGTACACAGCAAAACATTATCAGGTCAACTTC
ATCCTGAGTCCCGTGACCTCAGACCTGGAGGGGACCTACCGGTGCTATGGCTCACACAGC
AACTCCCCCTACCTGTTGTCACAGCCCAGTGACCCACTGGAGCTCCTGGTCTCAGGAGGC
TCTGAGGATGCAGCCCTCAACCCACAGAGAGGTCGCCACTTGTACCTGTATGTCCTCATT
GGGGCCTCAGTGGCCTTCATCCTTCTGCTCGGCCTCCTCGTCGTCCTCCTGGTCCGACAC
CAGCGTCAGGTCAAAGGCAGGAAGCCAGCAGCGGCAGCGTCTGAGGACACAGGCCTGTAC
AGGAGTTCAGGTCCTGAGGCCACCACCCAGGAGGAGACCTTGTATGCTGTCGTCAGAGAC
ACACAGCCTGAGGACAGACAGCAGGACAGCCAGGCTGCGATTTCTCAAGACCCTCAAGAT
GTAACCTACGCCCAGCTGAACCACTTGGCCCTCAGACAGGAGACAAGTGCACCTCTTCCC
TCCCAATTAGGGGAGGCACTGGATGAGACCGTGTATGCTGCTCTGGCCATCCACTAG
>LILRB2_Mustela_erminea
ATGACCCTCACCCTCACAACCCTGCTCTGTCTCGGGCTGAGTCTGGGCTCCAAGACCCAA
GCCCAGACAGGGACCCTCCCCAGACCCACTGTCTGGGCTGAGCCAGGCTCTGTGATGCCT
TGGGGGACATCTGTGACCATCTGGTGTCAGGGGGGCCTGGAAGTCCAGGAGTACCGCCTG
CATAAAGAGGGAGAGTTAGAGACCTGGGACAGACAGAAGCCACTGGAATCCAAAGACAAG
GTCAAATTCCCCATCACACACATGGCAGACATATATGCAGGAAGATACCGCTGTGACTAT
CTCAGTCCCACTGGCTGGTCAGAGCCCAGTGACCCCCTGGAGCTGGTGGTGGTGACAGGA
TCCCAGGGCAAACCCAGCCTCTCAGCTCTGCCCAGCCCTGTCGTGACCTCAGGAGGGAAC
GTGACCCTCCAGTGTGCCTCACAGATGAGATTCCACAGATTTGTCCTGATGAAGGAAGGA
GAGCGCCAGCCCTCCTGGACCCTGAACTCCCAGCCAGGCCCCCGTGGGGGTACCCAGGCC
CTGTTCCCTGTGGGCCCCGTGACCCCCAGCCTCAGGTGGACGTTCCGATGCTATGGCTAT
TACAGCAACACCCCCCAGGTGTGGTCGGACCCCAGTGACCCCCTGGAGCTGCTGGTCTCA
GGTGTGTCGGGGAAGCCCTCCCTCCTGACCCAGCAGGACACTGTCGTGACCTCTGGACAG
AGGCTGACCCTCCAGTGTCGCTCTGATGTCGGCTACGACAAATTCGCTCTGTCCAAGGAG
GGGGCACCTGACCTTCCACGGCGGCTTAGCCGGCAGACCCAGCCTGGGCTCTCGGGGGCA
ACCTTCTACCTGGGCCTGGTGAGAACCTCCCTTGGGGGCCGGTACAAGTGCTACGGTGGA
CACAACCACTCCTCTGAATGGTCAGCCCCTAGTGACCCCCTGGACATCCTGTTGGCAGGA
CAGCTGCCCTACACACCCTCCCTCTCAGTGCAGCCTGGACCCATGGTGGCCCCAGGAGAG
AATGTGACCCTGCTGTGTCAATCACGGAGCTCTGTGGACACTTTCCTTCTGTCCAAGGAG
GGGGCAGCCGATCCCCCGCTGCGTCTTAGATCACAGTACCAAGCTGGGCAGCACCAGGCT
GAATTCCCCATGAGTCCTGTGACCTCAGCCCATGGGGGGTCCTACAGGTGCTATGGCTCC
GCCAGCACCTCCCCCTACCTGTTGTCACAGCCCAGTGATCCTCTGGAGCTCCTGGTCTCA
GGACCCTCTACGGACCCCGGCCCCCCGACCACAGGCCCCCAGACCACAGGGCCAGGCTCG
GCAGATGGTCCCCACTGGTACCTGTACGCCCTCACTGGGGCCTCGGTGGCCTTCGTCCTG
CTGCTCGGCCTCCTCGTCTTCCTCCTGGTCCGACACCGGCATCGGGTCAAATGCAGAAAG
CCAGGGGCTGCAGACCCAGAGCCCAAGGACAGAGGCCTGCACGACAGCTCCAGCCCAGCC
CCTGCCGCCCAGGAGGAGAGCCTCTATGTTGCCATGCAAGACATTCAGCCTGAGGAGGGG
GTGGAGCTGGACCATCGGCAGAAGACACAAGATGAAGACCCCCAGGGAACAACGTACGTC
CAGGTGAGCCGGTCAAGATCAAGACTCGGGTACGGACTGGCCACTTCTCCTTCCCCCATG
TCGGAGGGACTGTTGGACTCAGAGGACAGACAAGCAGAGGAAGACAGACAGATGGACTGT
CAGGTGGGTGCCTTCTTCTCTGAGTTCCCAGGCATCCCCCTCCTCAATCACAAGCCTTCC
CTCTCTTCCCCACTGCAGGTTGTTGCATCTGACGCCCCCCAGGATGTGACCTACGTGCAG
CTGGACCCCTTGGCCCTCAGATAG
>LILRA3_Mustela_erminea
ATGACCCCCACCCTCACAGCCCTGCTCTGTCTCCGGCTGAGTCTGGCCTCCAGGACCCAA
GCCCAGACAGGGACCCTCCCCAGACCCACTGTCTGGGCTGAGCCAGGCTCTGTGATGCCT
TGGGGGACATCTGTGACCATCTGGTGTCAGGGGGGCCTGGAAGTCCAGGAGTACCGCCTG
CATAAAGAGGGAGAGTTAGAGACCTGGGACAGACAGAAGCCACTGGAATCCAAAGACAAG
GTCAAATTCCCCATCACACACATGGCAGACATATATGCAGGAAGATACCGCTGTGACTAT
CTCAGTCCCACTGGCTGGTCAGAGCCCAGTGACCCCCTGGAGCTGGTGGTGGTGACAGGA
TCCCAGGGCAAACCCAGCCTCTCAGCTCTGCCCAGCCCTGTCGTGACCTCAGGAGGGAAC
GTGACCCTCCAGTGTGCCTCACAGATGGGATTCCACGGGTTCATTCTGATGAAGGAAGGA
GAGCGCCAGCCCTCCTGGACCCTGGGCTCCCAGCCAGCCCCCCGTGGGGGGACCCAGGCC
CTGTTCCCTGTGGGCCCCGTGACCCCCAGCCTCAGGTGGACGTTCCGATGCTACGGCTAT
TACAGCAACACCCCCCAGGTGTGGTCGGACCCCAGTGACCCCCTGGAGCTGCTGGTCTCA
GGTGTGTCGGGGAAGCCCTCCCTCCTGACCCAGCAGGACACTGTCGTGACCTCTGGACAG
AGGCTGACCCTCCAGTGTCGCTCTGATGTCGGCTACGACAAATTCGCTCTGTCCAAGGAG
GGGGCACCTGACCTTCCACGGCGGCTTAGCCGGCAGACCCAGCCTGGGCTCTCGGGGGCA
ACCTTCTACCTGGGCCTGGTGAGAACCTCCCTTGGGGGCCGGTACAAGTGCTACGGTGGA
CACAACCACTCCTCTGAATGGTCAGCCCCTAGTGACCCCCTGGACATCCTGTTGGCAGGA
CAGCTGCCCTACACACCCTCCCTCTCAGTGCAGCCTGGACCCATGGTGGCCCCAGGAGAG
AATGTGACCCTGCTGTGTCAATCACGGAGCTCTGTGGACACTTTCCTTCTGTCCAAGGAG
GGGGCAGCCGATCCCCCGCTGCGTCTTAGATCACAGTACCGAGCTGGGCAGCACCAGGCT
GAATTCCCCATGAGTCCTGTGACCTCAGCCCATGGGGGGTCCTACAGGTGCTATGGCTCC
GCCAGCACCTCCCCCTACCTGTTGTCACATCCCAGTGATCCTCTGGAGCTCCTGGTCTCA
GAAGCAGCTGGCACCATGAGCCCACCCCAAAACAAGTCAGACCCCAGCAGTGCCTCATTC
CTAGGCTTGGACCCCAGAGATTACACGGTGGAGAATCTGGCCTGCATGGGCATGGCTGCC
TTGATCCTGGTGGTCCTTGGGATTCTGCTGCTAGAGGCTCAGCACAGCAAGAGAAGGACC
CCAGACACAGCCAGGAGCTAA
>LILRA4 Mustela_erminea
ATGGGAGGCAGCGCCAGGACCCCGACCCTCACTGTTCTTCTCTGCCTCGGGCTCTGTCGG
GGCCTGTGGGACCAGGCACAGAtcgGGACCCTCCCCAAACCCTCCATCTGGGCTGATCCC
AGCCCCATGGTCACCAAGGGGAGCCATGTGACCATCTGGTGTCAGGCGTCTCTGCAGGCT
GACGACTACTATCTGTATAAAGACAGGCTCATTGTGCCCTTGGAGACCTTGAACACCTCA
CGGGATTCCAGCAACAAGGCCGGCTTCTCCATTACATCCATGAGCTCACACAATGTAGGG
CAATACCAGTGTTTTTATCAGATTGGGGAGATCTTCTCACAACCCAGTGACCTCCTGCCT
CTGGTGATGACAGGACAGCATGAGGCACCCTCCCTCTCAGCCAACCCAGGCCCTGTGGTG
GCCTTGGGAGGGAACGTGTCCCTCTCCTGTAGCTCATCGTGGCCACGGGGGTCATTCCGT
CTGCTGAAGGAGCAGGAGGCTGATGCACCCCAACACCTGGAGTGGATGTTCCGTCGTGAG
AGGGGGCAGGGGATCTTCCATGTGGGCCCTGTGAACACCTCCCATGCGGGGACCTACAGA
TGCTACATTTCTCCCCAGTCGTACCCGGATTCGTGGTCACATCCCAGTGACCCTCTGCAC
CTTCAGGTCATAGGTGTCTACAAGGAGCCCTCCCTCACGGCCCAGCCGGGCTCCCTGGTG
CAGTCTGGAGACAGCCTGACCCTCCAGTGTCACTCAGAGACTGGCTTTGACAGATTCGCT
CTGACCAAGGATGAGGAGCTCAGAGCTCCTCAGAGTCTAGAAGGGCAACCCAGCCCCAAC
TTCCTCTTGGGCTCTGTGAACCGCACCCATGGGGGCCAGTATCGATGCTACTGTGGACAC
AAGCTCTCCTCCACCTGGTCGGCCCCCAGTGCCCCTCTGGGTGTCCTGATCACAGGAATG
TATGAGAAACCGTCCCTCTCAGCCCAGCCGGGGACTTCAGTGTCCTGGGGAGAGAATGTG
ACCCTGCAGTGTCGCTCTGAGATCTGGTCTGATACCTTCCACCTGTTCAAGGAGGGGTCC
CTCGCTCCTCCCCAGGTCCTTCGTCCGCAGTACACAGCAAAACATTATCAGGTCAACTTC
ATCCTGAGTCCCGTGACCTCAGACCTCGAGGGGACCTACCGGTGCTATGGCTCACACAGC
AACTCCCCCTACCTGTTGTCACAGCCCAGTGACCCCCTGGAGCTCCTGGTCTCAGTGTCA
AACAGCCAAGATTACACCATGGAGAATCTTATCCGGTTGGGGATCTCTGCCTTGATCCTG
ATGGTTCTCGGGGTGCTGCTCTTTCAAGCTCGGCACCGTCAGGGAAGACCCCAAGATGCA
GCCAGGACATACACGTGA
>LILRB6_Mustela_erminea
ATGACACTCACCCTCACAGTTCTGCTCTGTCTTGGGCTGAGTGTGGACCCCAGGACCAGA
GCGCAGACAGCGACCCGCCCCAAACCCACCATCTGGGCTGAGCCAGGCTTTGTGATCCCC
TGGTGGACATCTGTGACCATCTGGTGTCAGGGTGGCCTGGAGGCCCAGGAGTACCGCTTG
CATAAAGAGGGAAAGTTAGAGACCTGGGACAGACAGAAGCCACTGGAGCCCGGGGACAAG
GCCAAGTTCTTCATCAGATACATGAGAGTTATGCATACAGGAAGATATCGCTGTAACTAT
CTCAGCCCCAATGGCTGGTCAGAGCTCAGTGAACCCCTGGTGCTGGTGATGACAGGATTA
CAGAACAAACCCCAGCTCTCAGCCCTGCCCAGTCATGTTGTGACCCCAGGAAGGAACGTG
ACCCTCCAGTGTGGCTCATGGTTAGGATTTGACAGGTTCGTCCTGATGAAAGAAGGAGAG
CACCAGCCTTCCTGGACCATGGTCTCCCAGAGAGCCCCCCGTGGTGGGACCCATGCCCTG
TTCCCTGTGGGCCCCGTGAACACCAGCCTCAGATGGACATTCAGATGCTATGGCTATTAC
AACACCACCTCCCAGATATGGTCACACCCCAGTGACCCCCTGGAGCTGCTGGCCTCAGGT
CACAAGCACCAGAGAAGCTGGATCCCAGTGCCTGTGACCTTCTTCCTGATGCTCTTCCTC
CTTCTCCTCTTCCTCCTTGTCCAACACCAGCGCCAGAAAAAATGCTGCAAGTCAAGTGCC
TCACGTCCTCAAGTTGAGACCAGAACCCTGCAGAAAAGCTCCAGCTCCGTGGCTCCTGTC
CAGGATGAGAACAAGAAAGCTGAGGTGAGAGAGTCCCAGCCTGAGGAAGACATACAGATG
GACAGTGAGGCCATGGCATCTGAAGAACCCCAGGATGTAACCCACGCCCAGAGGAACAGC
TTGAATCTTGGACAGGAGACAAGTGCACCCCCTTCCTCTCAGTCAACGGAGGCCCCAGAA
GAGCCCAGTGAATGTGCTGCTCTGTCCATGCACTAG
>LILRA7_Mustela_erminea
ATGGTTCTTCTCTGCCTTGGACTGTGTCTGAGCCAGATGACCCATGTGCAGGCAGAGACC
CTGCCCATACCCATCATCTGGGCAGAGCCAGATCCTGTGGTGGCCCAGGGGAAGCCTGTG
AGCATCTGGTGTCAGGGATCTCAGAATGCTGACCAGTACTGCCTGTACCGGGAAGGGGTC
CCAGAGCCCTTGAGGAGGGAGTTTCCCCTGGGACCCAGCAACAAGGCTAAGTTCCCATTC
CCACACATGACCTACCACCTTGCTGGTCGCTACTCCTGCTTGTATCACAGACAAACAAGC
TGGTCAGTGCCCAGCAAGCCTCTGGACTTGGTGGTCACAGGAATGTTCAACAAACCCAGC
CTCTCAGCCCTGCCCAGCCCCATCGTGACCTCAGGAGGGAGCGTGGCCCTCCAGTGTGGC
TCATGGCAGGAATTTGACTGGTTCGTTCTGTGCAGCAAAGAAGGAGAGGGCCACCCCAGG
CACTTGGACTCACAGCACCAAGCTGATGGGTGGTTCCAAGCGCTCTTCACTGTGGACCAC
GTGAGCCCAAGTCACAGGCAGACATACAGGTGCTATGGTTATTTCTCGAGCTCCCCCTTT
GTGTGGTCTACCTCCAGCCACGTTTTGGAGCTCCTGATCTCAGGTGTGTCTAGGAAACCA
TCCCTGTCAGTCTTGCCAGGGCCAGTGGTGGCTCCTGGGCAGAGCCTGACCCTCCAGTGT
CACTCTGATGTCGGCTACGACAGATTCGCTCTGACTAAGGAGGGGGCAGGTGACCCTCCC
CAGAGGCTTGGCTGGCAGTCCCAGGCTGAGCTCTCTGGGGCAGACTTCCCCCTGGGCCCT
GTGAGACCCTCCCACGGGGGCCGGTACACGTGCTATGGCGGACACACCCTCTCCTCCGAG
TGGTCGGCCCCCAGTGAACCCCTGGACATCCTGGTCGCAGTCCAGCTCCCACAGGGGCCA
CCTCCCACCCTGTCTGCGCAGCCCGGCCTCCCCGTGGCCGCAGGAGAGAATGTGACCCTG
CGGTGTCAGAGTGCCAGCTTCTTTGATGCGTTCCTTCTGTCCAAGGAGGGAGAGGCTGGG
CCACCCCTGCACCGCAGGTCTCAGCACCAAGGTGGGGAATTTCAGGCGGACTTTCCCTTG
CGCTCCGTGACTCTGGACCGCGGTGGGACTTACAGGTGCTATGGGTCACTCAGCAGCACC
CCTTTCCTGCTGTCGCACCCCAGCGACCCCCTGGAGCTCGTGGTCACAGGGGTTCCTGCT
GCTGTCACCTCATCACTGCAGACCCCAGACTCCACAAGTTCCCCACGCCCAGATCACACG
CTGGAGAACCTCATCCGAGTGGGTCTGTCTGCACTGGTGCTGGTGGTGCTAGTGGTGTTG
GTGTTTCAGGCATGGCGCAGCCAGACAGGTTCCCAAGGTGAAACCAAGAGGTGCTTCCTG
CATGGCTCCTCCCCCAGCATCAGCACCTGGAATCAGCACTCTCCCATATGA
>LILRB8 Mustela_erminea
ATGACCCCCACCCTCATAGCCCTGCTCTGTCTCGGGCTGAGTGTGGGTTCCAGGACCCAA
GTGCAGGCAGGGACCCTCCTCAGACCCACCATCTGGGCTGAACCAGGTTTTGCGATGCCC
TGGGGGACACCTGTGACCATCTGGTGTCAGGGGAGCCTGGAGGCCCAGGAGTACCACCTG
CATAAAGAGGGAGAGTCAAGGGCCTGGGACAGACAGAAGCCACTGGAGCCCAGGGACAAG
GCCAAGTTCTCCATCACACACATGACAGATGTATATGCAGGAAGATATCACTGTAGCTAC
TTCAGTCCCACCGGCTGGTCAGAGCCCAGTGACCCCCTTGAGCTGGTGGTGGTGGCAGGA
TCCCAAGGCAAACCCAGCCTCTCAGCCCTGCCCAGCCCTGTCGTCACCCCAGGAGGGAAT
GTGACCCTCCAGTGTGCCTCACGGATGGGATTCCACAGGTTCATCCTGATGAAGGAAGGA
GAGCGCCAGCCCTCCTGGACCCTGGGCTCCCAGCCAGCCCCCCGTGGGGGGACCCAGGCC
CTGTTCCCTGTAGGCCCCATGACCCCCAGCCTCAGGTGGACGTTCCGATGCTACGGCTAT
TACAGCAACATCCCCCAGGTGTGGTCGGACCCCAGTGACCCCCTGGAGCTGCTGGTCTCA
GGTGTGTCGGGGAAGCCCTCCCTCCTGACCCAGCAGGGCCCTGTTGTAACCTCTGGACAG
AGCCTGACTCTCAAGTGTCGCTCTAATGTCGTCTACGACAGATTTGCTCTGTCAAAGGAG
GGGGCACCTGACCCTCCCCAGCAGCTTGGCAAGCAGCCCCAGGCTGGGCTCTCTGGGGCA
GACTTCCCCCTGGGCCCTGTGAGACCCTCCCACGGAGGCCGGTACACGTGCTATGGTGGA
CACAACCTCTCCTCCGAGTGGTCGGCCCCCAGTGACCCCCTGGACATCCTGCTCACAGGA
CATCTGCCCTACACACCCTCCCTCTCAGTGCAGCCAGGATCCACGGTGGCCCCAGGAGAG
AATGTGACCCTGCTGTGTCAGTCACGGAGCTCTGTGGACACTTTCCTTCTGTCCAAGGAG
GGGGCAGCCGATCCCCCGCTTCGTCTTAGATCACAGTACCGAGCTGGGCGGCACCAGGCT
GAATTCCCCATGAGTCCTGTGACCTCAGCCCAAGAGGGGACCTACAGGTGCTATGGCTCT
GCCAGCACCTCCCCCTACCTGTTGTCCCAGCCCAGTGACCCCCTGGAGCTCCTGGTCTTA
GGACCCTCTATGGACCCCGGCCCCCTGACCACGGGGCCCCTGCCCACAGGGCCAGGCTCA
GCAGACTGTCCCCAGTGGTACCTGTACGTGCTCATCGGGGCCTCTGTGGCCTTCGTCCTG
CTGCTCGGCCTCCTCGTCTTCCTCCTGGTCCAACACTGGCGTCAGGTCAAATGCAGAAAG
CCAGGGGCTGCAGACCTGGAGCCCAAGGACAGAGGCCTGCACGACAGCTCCAGCCCAGCC
CCTGCCACCCAGGAGGAGAGCCTCTACGCTGCCATGCAAGACACTCAGCCTGAGGAGGGG
GTGGAGCTGGACCATCAGAACACACAAGATGAAGACCACCAGGGACCAATGTACGTCCAG
GTTATTGCATCTGACACCCCCCAGGATGTGACCTATGCCCAGCTGCACCCCTTGACCCTC
AGACAGGAGACAAGGGCATCCTCTCCCTCCCAATCAGGGGAGCCCCCAGCAGAGCCCCAT
GTATATGCTGCTCTGGCCATGCACTAG
>LILRA11_Mustela_erminea
ATGACCCCCACCCTTACGGCCCTGTTCTGTTTCGGGCTGAGTATGAGCCCCCAGACCCAA
GTGCAGACAGGCACCCACCCCAAACCCACCATCTGGGCTGAGCCAGGCTCTATGATGCCC
TGGGGGACACCTGTGACCATCTGGTGTCAGGGGAGCCTGGAGGCCCAGGAGTATCGCCTG
GGTAAAGATGGGGACTCATGGAATTGGGACTCACAGAAGCCACTGGAGCCCGGGGACAAG
GCTAAGTTCTCCATCACACACATGACAGATGTATATGCAGGAAGATACCGCTGTGACTAT
TTCAGTCCAACTGGCTGGTCAGAGCCCAGTGACACCCTGGAGCTGGTGGTGGTGACAGGA
TCCCAGGACCAACCCACCCTCTCAGCCCTGCCCAGCCCTGTTGTGACCTCAGGAGGGAAC
GTGACCCTCCAGTGTACCTCATGGATGGGAATCCACAGGTTCATCCTGATGAAGGAAGGA
GAGCGCCAGCCCTCCTGGACCCTGGTCTCCCAGGCAGCCCCTGGTGGGGGAACCCAGGCC
CTGTTCCCTGTGGGCCCTGTGACCCCCAACCACAGGTGGAGGTTCAGATGCTATGGCTAT
TACAGCAACACCCCCCAGGTGTGGTCGTACCCCAGTGACCCCCTGGAGCTGCTGGTCTCA
GGTGTGTCGGGGAAGCCCTCCCTTCTGACCCAGCAGGGCCCTGTTGTGACCTCTGGACAG
AACCTGAGTCTCCAGTGTTGCTCTGATGTCGGCTACAACAGATTCGCTCTGTCCAAGGAA
GGGGCACCTGACCCTCCCTGGCAGCTTGGCCGGCAGACCCAGGCTGGACTTTCTGGGGCA
GACTTCACCCTGGGCCCTGTGAGACCCTCCCACGGGGGCCGGTACACATGCTACGGTGGA
CATACCCTCTCCTCCGAGTGGTCGGCCCCCAGTGACCCCCTGGACATCCTACTGGCAGGA
CAACTGCCTTTCACACCCTCCCTCTCAGTGCAGCCAGGACCCACGGTGGCCCCAGGAGAG
AATGTGACCCTGCTTTGTCAGTCACGGAGCTCTGTGGACACTTTCCTTCTGTCCAAGGAG
GGGGCAGCCGATCCCCCGCTGCGTCTAAGATCACAGTACCGAGCTGGGCAGCACCAGACT
GAATTCTACATGAGTTCTGTGACCTCAGCCCAAGAGGGGACCTACAGGTGCTACGGCTCT
GCCAGCACCTCCCCCTACCTCTTGTCACAGCCCAGTGACCCCCTGGAGCTGCTTGTCTCA
GAAGCAGCTGGCACCGTGAGCCCACCCCAAAACAACTCAGACCCCAGCAGTGCCTCAGAC
TCCAGAGATTACATGGTGGAGAATCTGACCCGCATGGGCGTAGCTGTCTTGATCTTGGTG
GTCCTCGGGATTCTGCTGCTAGAGGCTCAGCACAGCCAGAGAAGGACTCCAGACTCAGGC
AGGAGCTAA
>LILRB1_Meles_meles
ATGGGAGGCAGCGCCAGGACCCCGACCCTCACTGCTCTTCTCTGCCTCGGGCTGTGTCGG
GGCCTGTGGGACCAGGCACAGACGGGGACCCTCCCCAAACCCTCCATCTGGGCTGACCCC
AGCCCCATGGTCACCAAGGGGAGCCGTGTGACCTTATGGTGCCAGGCGTCTCTGCAGGCT
GACGACTACTATCTGTATAAAGACAGGGCCTTTGTGCCCTCGGAGACCTTGGAGACCTCA
TGGGATTCCAGCAACAAGACCAGTTTCTCCATTATACCCATGAGCTTACAATATATAGGG
CGATACCAGTGTGCATATCAGAGCGGGGAGAGCCGGTCACAGCTGAGTGACCCCCTGACC
CTGGTGATGACAGGACAGGGTGACGCACCCTCCCTCTTAGCCAACCCAGGCCCTGTGGTG
GCCTTGGGAGGGAACGTATCCCTCTCCTGTAGCTCATCGTGGCCACGGGGGTCATTCCAT
CTGCTGAAGGAGCGGGGGGCTGATGCGCCCCAACACCTGGAGTGGACGTCCCGTCCTGAG
AGGGGGCAGGGGCTCTTCCACATGGGCCCCGTGAACACCTCCCATGCGGGGACCTACAGA
TGCTACGTTTCTCACCAGTCGTACCCGAATTGGTGGTCACAGCCCAGTGACCCTCTGCAC
CTTCAGGTCACAGGTGTCTACAGGGCGCCCTCCCTCTTGGCCCAGCCGGGCTCCCTGGTG
CAGTCTGGAGACAGCCTGACCCTCCAGTGTCGCTCAGAGACCGGCTTTGACAGATTTGCT
CTGACCAAGGACAAGGAGCTCAGAGCTCCCCAGCGTCTAGAAGGGCAACCCAGCCCCGAC
TTCCCCCTGGGCCCTGTGAGCAACACCCATGGGGGCTGGTACCAATGCTACTGTGGACAC
AAGCTCTCCTCCACCTGGTCGGAACCCAGTGCCCCTCTGCGTGTCCTGATCACAGGAATA
TATGCGAAACCGTCCCTCTCGGCCCAGCCGGGGGCTTCAGTGTCCTGGGGAGAGAACGTG
ACCCTGCAGTGTCACTCTGAGATCTGGTTTGATACCTTCCACCTGTCCAAGGAGGGGTCC
CTCGCTCCTCCTCGGGTCCTTCATCTGCAGGACACAGCAATACCTTATCAGGTCAACTTC
ATCCTGAGTCCCGCGACCTCAGACCTGGAGGGGACCTACCGGTGCTACGGCTCACACAGC
AACTCCCCCTACCTGTTGTCACAGCCCAGTGACCCCCTGGAGCTCGTGGTCTCAGGCGGC
TCTGAGCATGCAGCCCTCAACCCACAGAGGGGTTCCCACCTGTACCTGTACATCCTCATC
GCAGCCTCAGTGGCCTTCATCCTGGTGCTCGGCCTCCTTGTCTTCCTCCTGGTTCGACAC
CGGCGTCAGGTCAAAGGCAGGAAGCCAGCAGCGGCAGCATCTGAGGACAGAGGCCTGCAC
AGGAGTTCAGGTCCTGAGGCCGCAGCCCAGGAGGAAACCTTCTATGCTGTCGTCAGAGAC
ACACAGCCTGAGGACAGACAGCAGGACAGCCAGGCTGCGGTTTCTGAAGACCAAGATATA
ACCTACGCCCAGCTGAACCACTTGGCCCTCAGACAGGGGACAAGTGCACCTCCTTCCTCC
CAATTAGGGGAGCCCCCGGATGAGTCCAACGTGTATGCTGCTCTGGCCATCCACTAG
>LILRA7_Meles_meles
ATGGTCCTTCTCTGCCTTGGACTGTGTCTGAGCCAGATGACCCATGTGCAGGCAGAAACG
CTGCCCACACCCATCATCTGGGCAGAGCCAGATCCTGTGCTGGCCCAGGGGAAGCCTGTG
AGCATCTGGTGTCAGGGATCTCAGAATGCTGACCAGTACTGCCTGTACCGGGAAGGGGTC
CCAGAGCCCTTGAGAAGGGAGTTTCCTCTGGAACCCAGCAACAAGGCTAAGTTCCCATTC
CCACATATGACATACCACCTTGCTGGTCGCTACACCTGCTTGTATCACAGACAAACAAAC
TGGTCAGTGCCCAGCAAGCCTCTGGACTTGGTCGTCACAGGAATGTTCGACAAACCCAGC
CTCTCAGCCCTGCCCAGCCCCATCGTGACCTCAGGAGGGAGCGTGACCCTCCAGTGTGGC
TCATGGCAGGAATTTGACTGGTTCGTTCTATGCAGTGAAGAAGAAGAGGGCCACCCCAGG
CACTTGGACTCACAGCACCAAGCTGACGGGTGGTTCCAAGCGCTCTTCACCGTGGACCAC
GTGAGCCCAAGTCACAGGCAGACATACAGGTGCTATGGTTATTTCTTGAGCTCCCCCTAT
GTGTGGTCTACCTCCAGCCACGTTTTGGAGCTCCTGATCTCAGGTGTGTCTAGGAAACCA
TCTCTGTCAGTCTTGCCAGAGCCCATGGTGGCTCCTGGACAGAGCCTGACCCTCCAGTGT
CGCTCTGATGTCAGCTACGACAGATTCGCTCTGTCTAAGGAGGGCGCAGGTGACCCTCCC
CAGCGGCTTGGCTGGCAGCCCCAGGCTGAGCTCTCTGGGGCAGACTTCCCCCTGGGCCCG
GTGAGACCCTCCCACGGGGGCCGGTACACGTGCTACGGCGGACACACCCTCTCCTCCGAG
TGGTCGGCCCCCAGTGACCCCCTGGACATCCTGGTCGCAGTCCAGCTCCCACAGGGGACA
CCTCCCACCCTGTCTGCGCAGCCGGGCCCCGCTGTGGCCGCAGGAGAGAATGTGACCCTG
CAGTGTCAGAGTGCCAGCTTCTTTGATGCGTTCCTTCTGTCCAAGGAGGGGGAGGCTGGG
CCGCCCCTGCACCGCAGGTCTCAGCACCAAGGTGGGGAATTTCAGGCGGACTTTCCCTTG
CGCGCCGTGACTCTGGACCGCGGCGGGACTTACAGGTGCTATGGGTCACTCAGCAGCACC
CCTTTCCTGCTGTCGCACCCCAGCAACCCCCTGGAGCTCGTGGTCACAGGGGTTCCTGCC
GCTGTCACCTCATCACTGCAGACCCCAGACTCCACAAGTGTCCCACGCCCAGATCACACG
CTGGAGAACCTCATCCGAGTGGGTCTGTCTGCACTGGTGCTGGTCGTGCTAGTGGTGTTG
GTGTTTCAGGCATGACACAGCCAGACAGGTTCCCAAGGTGAAACCAAGAGGTTCTTCCTG
CATGGCTCCTTCCCCAGCATCAGCACCTGGAGTCAGCACTCTCCCGCATGA
>LILRB8_Meles_meles
ATGACCCCCACCCTCACAGTCCTGCTCTGTCTCGGGATGAGTGTGAGCCCCAGGACCCGA
GCACAGGCAGGGACCTGCCCCAAACCCACCATCTGGGCTGAGCCAGGCTCTGTGGTGCCC
TGGGGGACACCTGTGACCATCTGGTGTCAGGGGAGCCTGGAGGCCCATGAGTACTGCCTG
CATAAAGAGGGAGAGTCAAGGACCTGGGACACACAGAAGCCGCTGGAGCCAGGGGACAAG
GCCAAGTTCTCTATCACGTACATGACAGAAGTATATGCAGGAAGATATCGCTGTAACTAC
CTCAGTCCCACCGGCTGGTCAGAGCTCAGTGACCCCCTGGAGCTGGTGGTGGTGACAGGA
TCCCTGGGCAAACCCACCCTCTCAGCCCTGCGCAGCCCTGTTGTGTCCTTGGGAGGGAAA
GTGACCTTCCAGTGTGCCTCACGGATGGGATTCCACAGGTTCGTCCTGATGACAGAAGGA
GAGCGCCAGCCCTCCTGGACCCTGGACTCCAAGCCAGTCCCCCAAGGGGGGACTCAGGCC
CTGTTCCATGTGGGCCCTGTGACCCCCAGCCACAGGTGGACGTTCCGATGCTACGGCTAT
CACAGCAACAACCCCCAGGTGTGGTCGGACCCCAGTGACCCCCTGGAGCTGCTGGTCTCA
GGTGTGTCGGGGAAGCCCTCCCTCCTGACCCAGCAGGGCCCTGTCTTGACCTCTGGACAG
AGCCTGACCCTCCAGTGTCGCTCTGATGTCGGCTACAGCAGATTCGCTCTGTCCAAGGAG
GGGGCACCTGACCTTCCACAGCAGCTCGGTCGGCAGCTCCAGGCTGGGCTCTCTGGGGCA
GACTTCCCCCTGGGCCCTGTGAGACTCTCCCACGGGGGCCAGTACACGTGCTATGGTGGA
CACACACTCTCCTCCGAGTGGTCGGCCCCCAGTGACCCCCTGGACATACTGCTCGCAGGA
CAGCTGCCCTACACACCCTCCCTCTCAGTGCAGCCGGGATCCACGGTGGCCCCAGGAGAG
AATGTGACCCTGCTGTGTCAGTCACGGAGCGCTGTGGACACCTTCCTTCTGTCCAAGGAG
GGGGCAGGCAACCCCCCTCTGCGTCTTAGATCACAGTCCCGAGCTGGGCAGCACCAGGCT
GAATTCCCCATGAGTCCTGTGACCTCAGCCCACGGGGGGACCTACAGGTGCTACGGCTCC
GCCAGCACCTCCCCCTACCTGTTGTCTCAGCCCAGTGACCCCCTGGAGCTCCTGGTCTCA
GAACCCTATATGGACCCAAGCCCCCCGACCACAGGGCCAGGCTCAGCAGATGGTCCCCTC
TGGTACCTGTACATCCTCATTGGGGCCACGCTGGCCTTTGTCCTGCTGCTCAGCCTTCTC
GTCCTCCTCCTAGTTCGCTACCGGCGTCGGGACAAAGGCAGGAAGCCAGGGGCTGCAGAC
CTGGAGCACAAGGACAGAAGCCTGCATGACAGCTCCAGCCCAGTCGCTGCCGCCCAGGAG
GAAAGCCTCTACGCTGCCATACAAGACACTCAGCCTGAGGAGGGTTTGGAGCTGGACCAT
CGGCAGAACGCACAGGATGAAGACCCCCAGGGACCAACGTATGCCCAGGTTGCTGCATCT
GACACCCCCCAGGATGTGACCTACGCCCAGCTGAACTGCTTGACCCTCAGACAGGAGACA
AGTGCATCCCTTCCTTCTCAATCAGGGGCGCCCCCATCAGAGCCCAGTGTGTATGCTGCT
CTGGCCATCCGCTAG
>LILRA11_Meles_meles
ATGACCCCCACCCTCACGGCCCTGTTCTGTCTCGGGCTGAGTGTGGGCTCCAGGACCCAA
GTGCAGACAAGGACTATTCCCAAACCCACCATCTGGGCTGATCCAGGCTCTCTGATGCCC
TGGGGGACACCTGTGACCATCTGGTGTCAGGGGGGCCTGGAGGCCCAGGTGTACCGCCTG
CGTAAAGAGGGAGATTCATGGAACTGGGACTCACAGAAGCCCGGGGACAAGGCCAACTTC
TCCATCACCCACATGACAGATGTACATGCAGGAAGATACCGCTGTGACTATCTCAGTTGG
GCTGGCTGGTCAGAGCCCAGTGACACACTGGCACTGGTGGTGGTGACAGGATCCCAGGGC
ATACCCAGCCTCTCAGCCCTGCCCAGCCCTGTCGTGACCTCAGGAGGGAATGTGACCCTC
CAGTGTGGCTCATGGACAGGATTCCACAGGTTCATCCTGATGAAGGAAGGAGAAGGCCAG
CCCTCCTGGACCCTGGACTCCCAGCCAGCCCCCCATGGGGGGACCCAGGCCCTGTTCACT
GTGGGCCCCGTGATCCCCAGCCTCAGGTGGTTGTTCCGATGCTATGGCTATTACAGCAAC
ACCCCCCATGTGTGGTCGTACCCCAGTGACCCCCTAGAGCTGCTGGTCTCAGGTGTGTCA
AGGAAGCCCTCCCTCCTGACCCAGCAGGGCCCTGTCTTGACCTCTGGACAGAGCCTGACC
CTCCAGTGTCGCTCTGATGTCGGCTACGACAGATTCGCTCTGTCCAAGGAGGGGGCACCT
GACCCTCCACAGCAGCTTGGCCGGCAGACCCAGGCTGGACTCCCTGGGGCAGACTTCCCC
CTGGGCCCTGTGAGACCCTCCCATGGGGGCCGGTACACATGCTACGGTGGACACACCCTC
TCCTCTGAGTGGTCGGCCCCCAGTGACCCCCTGGACATCCTGCTCGCAGGACAACTGCCT
TTCACACCCTCCCTCTCAGTACAGCCAGGATCCACGGTGGCCCCAGGAGAGAGAGTGACC
CTGCTGTGTCAGTCACGGAGCTCTGTGGACACTTTCCTTCTGTCCAAGGAGGGGGCAGCC
AATCCCCTGCTGCATCTTAGATCACAGTCCCGAGCTGGGCGGCACCTGGCTGAATTCTCC
ATGAGTCCTGTGACCTCAGCCCACGGGGGGACCTACAGGTGCTATGGCTCCGCCAGCACC
TCCCCCTACCTGTTGTCCCAGCCCAGTGACCCCCTGGAGCTCCTGGTCTCAGAAGCAGCT
GGCACCATGAGCCCACCCCAAAACAACTCAGACCCCAGCAGTGCCTCGGACGCCAGAGAT
TACACGGTGGAGAATCTGACCCGCATGGGCGTGGCTGCCTTGATCCTGGTGGTCCTTGGG
ATTCTGCTGCTAGAGGCTCAGCACAGCCAGAGAAGGACCCCAGACTCAGCCAGGAGCTAA

>LILRA1_Neogale_vison
ATGGTTCTTCTCTGCCTTGGACTGTGTCTGAGCCAGATGACCTATGTGCAGGCAGAGACG
CTGCCCATACCCATCATCTGGGCAGAGCCAGATCCTGTGGTGGCCCAGGGGAAGCCTGTG
AGCATCTGGTGTCAGGGATCTCAGAATGCTGACCAGTACTGCCTGTACCGGGAAGGGTTC
CCAGAGCCCTTGAGGAGGGAGTTTCCCCTGGGACCCAGCAACAAGGCTAAGTTCCCATTC
CCACACATGACCTACCACCTTGCTGGTCGCTACTCCTGCTTGTATCGCAGACAAACAAGC
TGGTCAGTGCCCAGCAAGCCTCTGGACTTGGTGGTCACAGGAATGTTCAACAAACCCAGC
CTCTCAGCCCTGCCTAGCCCCATCGTGACCTCAGGAGGGAGCGTGGCCCTCCAGTGTGGC
TCATGGCAGGAATTTGATGGGTTCGTTCTGTGCAGCAAAGAAGGAGAGGGCCACCCCAGG
CACTTGGACTCACAGCACCAAGCTGATGGGTGGTTCCAAGCGCTCTTCACCGTGGACCAC
GTGAGCCCAAGTCACAGGCAGACTTACAGGTGCTATGGTTATTTCTCGAGCTCCCCCTTT
GTGTGGTCTACCTCCAGCCACGTTTTGGAGCTCCTGATCTCAGGTGTGTCTAGGAAACCA
TCCCTGTCAGTCTTGCCAGGGCCCGTGGTGGCTCCTGGGCAGAGCCTGACCCTCCAGTGT
CACTCTGATGTCGGCTACGACAGATTCGCTCTGTCTAAGGAGGGCGCAGGTGACCCTCCC
CAGCGGCTTGGCTGGCAGTCCCAGGCTGAGCTCTCTGGGGCAGAATTCCCCCTGGGCCCT
GTGAGATCCTCCCACGGGGGCCGGTACACGTGCTACGGCGGACACACCCTCTCCTTTGAG
TGGTCGGCCCCCAGTGAACCCCTGGACATCCTGGTCGCAGTCCAGCTCCCACAGGGGCCA
CCTCCCACCCTGTCTGCGCAGCCGGGCCCCGCCGTGGCCGCAGGAGAGAATGTGACCCTG
CGGTGTCAGAGTGCCAGCTTCTTTGATGCGTTCCTTCTGTCCAAGGAGGGAGAGGCTGGG
CCGCCCCTGCACCGCAGGTCTCAGCACCAAGGTGGGGAATTTCAGGCGGACTTTCCCTTG
CGCTCCGTGACTCTGGACCGCGGTGGGACTTACAGGTGCTATGGGTCACTCAGCAGCACC
CCTTTCCTGCTGTCGCACCCCAGCGACCCCCTGGAGCTCGTGGTCACAGGGGTTCCTGTT
GCTGTCACCTCATCACTGCAGACTCCAGACTCCACAAGTGCCCCACGCCCAGATCACACG
CTGGAGAACCTCATCCGAGTGGGTCTGTCTGCACTGGTGCTGGTGGTGCTAGTGGTGTTG
GTGTTTCAGGCATGGCACAGCCAGACAGGTTCCCAAGGTGAAACCAAGAGGTGCTTCCTG
CATGGCTCCTCCCCCAACATCAGCACCTGGAATCAGCACTCTCCCATGTGA
>LILRB2_Neogale_vison
ATGACTGCCACCCTCACAGCCCTGCTCTGTCTTGGGCTGAGTGTGGGCCCCAGGACCCAA
GCACAGGCAGGGACCCGCCCCAAACCCACCATCTGGGCTGAGCCGGGCTCTGTGATGCCC
TGGGGGACATCTGTGACCATCTGGTGTCAGGGGGACCTGGAGGCCGAGGAGTACTGCCTG
AATAAAGAGGGAGAGTCAAGGGTCTGGGACAGACAGATGCCACTGGAGTCCAGGGACAAG
GCCAAGTTCTCCATCACACACATGGCAGACATATATGCAGGAAGATACCGCTGTGACTAT
CTCAGTCCCACTGGCTGGTCAGAGCCCAGTGACCCCCTGGAGCTGGTGGTGGTGACAGGA
TCCCAGGGCAAACCCACCCTCTCAGCCCTGCCCAGCTCTGTTATGACCTCAGGAGGGAAC
GTGACCCTCCAGTGTGCCTCATGGATGGGATTCCACAGGTTCGTCCTGATGAGGGAAGGA
GAAGGTCAGCCCTCCTGGACCCTGGTCTCCCAGGCAGTCCCCCATGGGGGGACCCAGGCC
CTGTTCCCTGTGGGCCCCGTGACCCTCAGCCTCAGGTGGAAGTTCAGATGCTACGGCTAT
TACAGCAACACACCCCAGATATGGTCGGACCCCAGTGACCCCCTGGAGCTGCTGGTCTCA
GGTGTGTCGGGGAAGCCCTCCCTCCTGACCCAGCAGGGCCCTGTCATGACCTCTGGACAG
AGACTGACCCTCCAGTGTCGCTCTGATGTCAGCTACAACAGATTTGCTCTGTCTAAGGAG
GGGGCACCTGACCCTCCCCGGCAGCTTGGCCGGCAGACCCAGGCTGGACTCTCTGGGGCA
GACTTCCCTCTGGGCCCTGTGAGACCCTCCCACGTGGGCCGGTACATGTGCTATGGTGGA
CACAACTTCTCCTCCGAGTGGTCGGCCCCCAGTGAACCCCTGGACATCCTGCTCGCAGGA
CAGCTGCCCTACACACCCTCCCTCTCAGTGCAGCCGGGACCCACTGTGGCCCCAAGAGAG
AATGTGACCCTGCTGTGTCAGTCTCGGAGCTCTGTGGACACTTTCCTTCTGTCCAAGGAG
GGGGCAGCCCATCCCCCGCTGCGTCTTAGATCACAGTACCGAGCTGGGCAGCACCAGGCT
GAATTCTCCATGAGTCCTGTGACCTCAGCCCACGGGGGGACCTACAGGTGCTATGGCTCT
GCCAGCACCTCCCCCTACCTCTTGTCCCAGCCCAGTGACCCCCTGGAGCTCCTGGTCTCA
GGACCCTCTATGGATCCCAGCTCCCCGACCACAGGGCCAGACTCAGCAGATGGTCCCTAC
TGGTACCTGTACATCCTTATCACGGCCGTGGTGGCCTTCATCCTGCTGCTCAGCCTTCTC
GTCCTTCTCCTAGTTCGCCACCAGCGTCGGGTTAAAGGCAGGAAGCCGGGAGTTGCAGAC
CCGGAGCCCAAGGACAGAGGCCTGCATGACAGCTCCAGCCCAGCCCCTGCCGCCCAGGAG
GAGAGCCTCTACGCTGCCATGCAAGACACTCAGCCTGAGGAGGGGGTGGAGCTGGACCAT
CAGCAGAACACACAAGATGAAGACCCCCAGGGAACAATGTATGCTCAGGTTATTGCATCT
GACACTCCCCAGGATGTGACCTACGCCCAGCTGAACTGCTTGACCCTCAGACAGGAGACA
AGTGCATCCCCTCCTTTCCAATCAGGGAAGCCCCCAGCAGAGTCCAGCGTGTATGCTGCT
TTGGCCATCCAGTAG
>LILRA13_Neogale_vison
ATGACCCCCACCCTTACAGCCCTGTTCTGTCTCGGGCTGAGTGTGAGCCCCCAGACCCAA
GTGCAGACAGGCACCCACCCCAAACCCACCATCTGGGCTAAGCCAGGCTCTATGGTGCCC
TGGGGGACACCTGTGACCATCTGGTGTCAGGGGAGCCTGGAGGCCCAGGAGTACCGCCTG
CGTAAAGAGGGGGACTCATGGAATTGGGACTCACAGAAGCCACTGGAGCCTGGGGACAAG
GTCAAGTTCTCCATCACACACATGACAGATTTATATGCAGGAGGATACCGCTGTGACTAT
CTCAGTCCGACCGGCTGGTCAGAGCCCAGTGACACCCTGGAGCTGGTGGTGGTGACGGGA
TCCCTGGGCCAACCCAGCCTCTCAGCCCTGCCCAGCCCTGTTGTGACCTCAGGAGGGAAC
GTGACCCTCCAGTGTGCCTCATGGATGAGAATCCATAGGTTCATCCTGATGAAGGAAGGA
GAGCACCAGCCCTCCTGGACCCTGATCTCCCAGGCAGCCCCCCATGGGGGGACCCAGGCC
CTGTTCCCTGTGGGCCCTGTGACCCCCAACCACAGGTGGAGGTTCAGATGCTATGGCTAT
TACAGCAACACTCCCCATGTGTGGTCATACCCCAGTGACCCCCTGGAGCTGCTGGTCTCA
GGTGTGTCGGGGAAGCCCTCCCTCCTGACACAGCAGGGCCCTTTAGTGACCTCTGGACAG
AACCTGACTCTCCAGTGTCGCTCTGATGTCGGCTACAACAGATTCGCTCTGTCCAAGGAG
GGGGCACCTGACCCTCCCCGGCAGCTTGGCCGGCAGACCCAGGCTGGACTCTCTGGGGCA
GACTTCCCCATGGGCCCTGTGAGACCCTCCCACGGGGGCCGGTACACATGCTACGGTGGA
CATACCCTCTCCTCTGAGTGGTCAGCCCCCAGTGACCCCCTGGACATCCTGCTGGCAGGA
CAACTGCCTTTCACACCTGCTCTCTCGGTGCAGCCAGGACCCAGGGTGGCCCCAGGAGAG
AATGTAATCCTGCTTTGTCAGTCACGGAGCCCTGTGGACACTTTCCTTCTGTCCAAGGAG
GGGGCAGCCGATCCCCCGCTGCGTCTAAGATCACAGTACCGAGCTGGGCAGCACCAGATT
GAATTCTACATGAATTCTGTGACCTCAGCCCAAGAGGGGACCTACAGGTGCTACGGCTCT
GCCAGCACCTCCCCCTACCTCTTGTCACAGCCCAGTGACCCCCTGGAGCTGCTTGTCTCA
GAAGCAGCTGGCACTGTGTGCCCACCCCAAAACAACTCAGACCCCAGCAGTGCCTCAGAC
TCCAGAGATTACATGGTGGAGAATCTGACCCGCATGGGCGTGGCTGTCTTGATCCTGGTG
GTCCTCGGGATTCTGCTGCTAGAGGCTCAGCACAGCCAGAGAAGGACTCCAGACTCAGGC
AGGAGCTAA
>LILRB15_Neogale_vison
ATGGGAGGCAGCGCCAGGACCCCGACCCTCACTGCTCTTCTCTGCCTCGGGCTGTGTCGG
GGCCTGTGGGACCAGGCACAGACAGGGACCCTCTCCAAACCCTCCATCTGGGCTGATCCC
AGCCCCATGGTCACCAAGGGGAGCCAAGTGACCATTTGGTGTCAGGCATCTCTGGAGGCT
GACAACTACTATCTGTATAAAGACAGGGTCTCTGAGCCCTTGGAGACCTTGGACATCTCA
TGGGATTCCAGCAACAAGGCCGGTTTCTCCATTGCACGCATGACCTCACACGATATAGGG
CTATACCGCTGTGCATATCAGAGCAGGGAGAGGCAGTCACAGCTGAGTGACTTCTTGCCC
CTGGTGATGACAGGACAATATGACGCACCCTCACTCTCAGCCACCCCAGGCCCTGTGGTG
GCCTTGGGAGGGAACGTGTCCCTCTCCTGTAGCTCATCGTGGCCATGGGAGTTATTCCAT
CTGCTGAAGGAGCAGGGGGCTGATGCACCCCAACACCTGGAGTGGATGTTCCATCGTAAG
AGGGGGCAGGGGCTCTTCCACATGGGCCCCGTGAACACCTCCCATGCGGGGACCTACAGA
TGCTACGTTTCTCCCGAGTCGTACCCGGATTTGTGGTCACAGTCCAGTGACCCTCTACAC
CTTCAGGTCACAGGTGTCTACAGGGCGCCCTCCCTCTTGGCCCAGCCGGGCTCCCTGGTG
CAGTCTGGAGACAGCCTGACCCTCCAGTGTCGCTCAGAGATTGGGTTTGACAGATTCGCT
CTGACCAAGGATGAGGAGCTCAGAGCTCCCCAGCATCTAGAAGGGCAGTCCAGCCCCAAC
TTCCCCCTGGGCCCTGTGAGCCACACCCACGGGGGCCGGTACCAATGCTACTCTGGGCAC
AAGCTCTCCTCCACCTGGTCAGCTCCCAGTGCCCCTCTGGGCGTCCTGATCACAGGAATG
TATGAGAAACCGTCCCTCTCGGCCCAACCGGGGACTTCAGTGTCCTGGGGAGAGAACGTG
ACCCTGCAGTGTCGCTCTGAGATCTGGTTTGATACTTTCCACCTGTCCAAGGAGGGGTCC
CTCGCTCCTCCCCAGGTCCTTCGTGTGCAGGACACAGCAAGACCTTATCAGGTCAACTTC
ATCCTGAGTCCCGTGACCTCAGACCTGGAGGGGACCTACCGGTGCTACAGCTCACACAGC
AACTACCCCTACCTGTTGTCACAGCCCAGTGACCCCCTGGAGCTCCTGGTCTCAAGAGGC
TCTGAGGATGCAGCCCTCATCCTACAGAGGGGTCGCCACTTGTACCTGTATGTCCTCATC
GGGGCCTCAGTGGCCTTCATCCTTCTGCTCGGCCTCCTCATCTTCCTCCTGGTCCGACAC
TGGCGTCGGGTCAAAGGCAGGAAGCCAGCAGCGGCAGCGTCTGAGGACACAGGCCTGTAT
AGGAGTTCAGGTCCTGAGGCCACCGCCCAGGAGGAGACCTTGTATGCTGTCGTCAGAGAC
ACACAGCCTGAGGACAGACAGCAGGACAGCCAGGCTGCGATTTCTGAAGACCCTCAAGAT
GTAACCTACGCCCAGCTGAACCACTTGGCCCTCAGACAGGAGACAAGTGCACCTCTTCCC
TCCCAATTAGGGGAGGCCCCGGATGAGACCGTGTATGCTGCTCTGGCCATCCACTAG
>LILRB16_Neogale_vison
ATGACCCTCACCCTCACAACCCTGCTCTGTCTCGGGCTGAGTCTGGGCTCCAGGACCCAA
GCCCAGACAGGGACCCTCCCCAGACCCACTGTCTGGGCTGAGCCAGGCTCTGTGATGCCT
TGGGGGACATCTGTGACCATCTGGTGTCAGGGGAGCTTGGAGGCCCAGGAGTACCGCTTG
CTTAAAGAGGGAGAGTTAGAGACCTGGGACAGACAGAAGCCACTGGAAACCAAAGACAAG
GTCAAATTCCCCATCACACACATGGCAGACATATATGCAGGAAGATACCGCTGTGACTAT
CTCAGTCCCACTGGCTGGTCAGAGCCCAGTGACCCCCTGGAGCTGGTGGTGGTGACAGGA
TCCCAGGGCAAACCCAGCCTCTCAGCCCTGCCCAGCCCTGTCGTGACCTCAGGAGGGAAT
GTGACCCTCCAGTGTGCCTCACGGATGGGATTTCACAGGTTCATCCTGATGAAGGAAGGA
GAGCGCCAGCCCTCCTGGACCCTGGACTCCCAGCCAGCCCCCCATGGGAGGACCCAGGCC
CTATTCCCTGTAGGCCCCGTGACCCCCAGCCTCAGCTGGACGTTCAGATGTTACGGCTAT
TACAGCAACACCCCCCAGGTGTGGTCGGACCCCAGTGACCCCCTGGAGCTGCTGGTCTCA
GGTGTGTCGGGGAAGCCCTCCCTCCTGACCCAGCAGGACACTGTCGTGACCTCTGGACAG
AGGCTGACTCTCCAGTGTCGCTCTGATGTCGGCTACAACAAATTCGCTCTGTCCAAGGAG
GGGGCACCTGACCTTCCACAGCGGCTTAGCCGGCCGACCCAGTCTGGGCTCTCGGGGGGA
ACCTTCTACCTGGGCCTGGTGAGACCCTCCCATGGGGGCCGGTACAAGTGCTACGGTGGA
CACAACCTCTCCTCTGAATGGTCGGCCCCTAGTGACCCCCTGGACATCCTGCTCGCAGGA
CAGCTCTCCTACACACCCTCCCTCTCAGTGCTGCCTGGACCCACGGTGGCCCCAGGAGAG
AATGTGACCCTGCTGTGTCAGTCTCGGAGCTCTGTGGACTCTTTCCTTCTGTCCAAGGAG
GGGGCAGCCGATCCCCCGCTGCGTCTTAGATCACAGTACCGAGCTGGGCAGCACCAGGCT
GAATTCCCCATGAGTCCTGTGACCTCAGCCCACGGGGGGTCCTACAGGTGCTATGGCTCC
GCCAGCACCTCCCCCTACCTGTTGTCACAGCCCAGTGATCCCCTGGAGCTCCTGGTCTCA
GGACCCTCTATGGACCCCGGCCCCCCGACCACGGGCCCCTGGACCACAGGGCCAGGCTCG
GCAGATGGTCCCCACTGGTACCCGAACGCCCTCACTGGGGCCTCGGTGGCCTTTGTCCTG
CTGCTCGGCCTCCTCGTCTTCCTCCTGGTCCGACACCGGCATCGGGTCAAATGCAGAAAG
CCAGGGGCTGCAGACCCAGAGCCCAAGGACAGAGGCCTGCACGACAGCTCCAGCCCAGCC
CCTGCCGCCCAGGAGGAGAGCCTCTATGTTGCCATGCAAGACATTCAGCCTGAGGAGGGG
GTGGAGCTGGACCATCGGCAGAACACACAAGATGAAGACCCCCAGGGAACAACGTATGTC
CAGGTGAGCCGGTCAAAATCAAGACTTAGGTGTGGACTGGCCACTTCTCCTTCCCCCGTG
TTAGAGGGACTGTTGGACTCAGAGGACAGACAAGCAGAGGAAGACAGACAGATGGACTGT
CAGGTGGGTCCCTTCTTCTCTGAGTTCCCAGGCTTCCCCCTCCTCAATCACAAGCCTCCC
CTCTCTTCCCCACTGCAGGTTGTTGCATCTGACACCCCCCAGGATGTGACCTATGCCCAG
CTGGACCCCTTGGCCCTCAGATAG
>LILRA17_Neogale_vison
ATGACCCCCACCCTCACAGCCCTGCTCTGTCTCGGGCTGAGTCTGGGCTCCAGGACCCAA
GCCCAGACAGGGACCCTCCCCAGACCCACTGTCTGGGCTGAGCCAGGCTCTGTGATGCCT
TGGGGGACATCTGTGACCATCTGGTGTCAGGGGAGCTTGGAGGCCCAGGAGTACCGCTTG
CTTAAAGAGGGAGAGTTAGAGACCTGGGACAGACAGAAGCCACTGGAAACCAAAGACAAG
GTCAAATTCCCCATCACACACATGGCAGACATATATGCAGGAAGATACCGCTGTGACTAT
CTCAGTCCCACTGGCTGGTCAGAGCCCAGTGACCCCCTGGAGCTGGTGGTGGTGACAGGA
TCCCAGGGCAAACCCAGCCTCTCAGCCCTGCCCAGCCCAGTCGTGACCTCAGGAGGGAAC
GTGACCCTCCAGTGTGCCTCACGGATGGGATTTCACAGGTTCATCCTGATGAAGGAAGGA
GAGCGCCAGCCCTCCTGGACCCTGGACTCCCAGCCAGCCCCCCATGGGAGGACCCAGGCC
CTATTCCCTGTAGGCCCCGTGACCCCCAGCCTCAGCTGGACGTTCAGATGCTACGGCTAT
TACAGCAACACCCCCCAGGTGTGGTCGGACCCCAGTGACCCCCTGGAGCTGCTGGTCTCA
GGTGTGTCAGGGAAGCCCTCCCTCCTGACCCAGCAGGACAGAGCCTCTGGACAGAGGCTG
TCCCTCCAGTGTCGCTCTGATGTTGGCTACAACAAATTCGCTCTGTCCAAGGAGGGGGCA
CCTGACCTTCCACAGCGGCTTAGCCGGCAGACCCAGTCTGGGCTCTCGGGGGCAACCTTC
TACCTGGGCCTGGTGAGACCCTCCCATGGGGGCCGGTACAAGTGCTACGGTGGACACAAC
CTCTCCTCTGAATGGTCGGCCCCTAGTGACCCCCTGGACATCCTGCTCGCAGGACAGCTC
TCCTACACACCCTCCCTCTCAGTGCTGCCTGGACCCACGGTGGCCCCAGGAGAGAATGTG
ACCCTGCTGTGTCAGTCTCGGAGCTCTGTGGACACTTTCCTTCTGTCCAAGGAGGGGGCA
GCCGATCCCCCGCTGCGTCTTAGATCACAGTACCGAGCTGGGCAGCACCAGGCTGAATTC
CCCATGAGTCCTGTGACCTCAGCCCACGGGGGGTCCTACAGGTGCTATGGCTCCGCCAGC
ACCTCCCCCTACCTGTTGTCACAGCCCAGTGATCCTCTGGAGCTCCTGGTCTCAGAAGCA
GCTGGCACCGTGAGCCCACCCCAAAACAAGTCAGACCCCAGCAGTGCCTCATTCCTAGGC
TTGGACCCCAGAGATTACACGGTGGAGAATCTGACCTGCATGGGCGTGGCTGCCTTGATC
CTGGTGGTCCTCGGGATTCTGCTGCTAGAGGCTCAGCACAGCAAGAGAAGGACCCCAGAC
ACAGCCAGGAGCTAA
>LILRB1_Lutra_lutra
ATGGGGGGCAGCGCCAGGACTCTGACCCTCACTGCTCTTCTCTGCCTCGGGTTCTGTTGG
GGTCTGTGGGACCAGGCACAGACGGGGACCCTCCCCAAACCCTCCATCTGGGCTCATCCC
AGCTCCATGGTCACCAAGGGGAGCCATGTGACCATCTGGTGTCAGGTGTCTCTGCAGGCT
GACCGCTACTATCTGTATAAAGACAGGGTCTCTGAGCCCTTGGAGACCTTGAAGACCTCA
CAGGGTTCCAGCAACAAGGCCGGTTTCTCCATTACATCCATGAGCTTACACGATGTAGGG
CGATACAGATGTGCATATCAGAGCGGGGAGAGCTGGTCACAACTGAGTGACCTCCTGCCC
CTGGTGATGACAGGACAGCATGACGCACCCTCCCTCTCAGCCAACCCAGGCCCTGTGGTG
GCCTTGGGAGGGAACGTGTCCCTCTCCTGTAGCTCATTGTGGCCACGGGGGTCATTCCGT
CTGCTGAAGGAGCGGGGGACTGATGCGCCCCAACACCTGGAATGGAAGTTCCATCGTGAG
AGGGGGCAGGGGCTCTTCCACATGGGCCCCGTGAACACCTCCCATGCGGGGACCTACAGA
TGTTACGTTTCTTCCGAGTCATACCCGGATTCGTGGTCACATCCCAGTGACCCTCTGCAC
CTTCAGGTCACAGGTGTCTACAGGGCGCCCTCCCTCTCGGCCCAGCCGGGCTCCCTGGTG
CAGTCTGGAGACAGTGTGACCCTCCAGTGTCGCTCAGAGACCGGCTTTGACAGATTCGCT
CTGACCAAGGACGAGGAGCTCAGAGGTCCCCAGAGTCTAGAAGGGCAACCCAGCCCCAAC
TTCCCCCTGGGCCCTGTGAGCCGCACCCACGGGGGCCGGTACCGATGCTACTGTGGACAC
AAGCTCTCCTCAACCTGGTCGGCACCCAGTGCCCCTCTGGTTGTCCTGATCACAGGAATG
TATGAGAAACCGTCCCTCTTGGCCCAGCCTGGGACGTCAGTGTCCTGGGGGGAGAACGTG
ACCCTGCAGTGTCGCTCAGAGATTTGGTTTGATACCTTCCACCTGTCCAAGGAGGGGTCC
CTCGCTCCTCCCCAGGTCCTTCGTCTGCAGGACACAGCAATACCTCATCAGGTCAACTTC
ATCCTAAGTCCCGTGACCTCAGACCTCAAGGGGACCTACCGGTGCTATGGCTCACACAGC
AACTACCCCTACCTGTTGTCACAGCCCAGTGACCCCCTGGAGCTCATGGTCTCAGGCGGC
TCTGAGGATGCAGCCTTCAGCCCACAGAGGGGTCCCCACTGGTACCTGTACGTCCTCATC
GGGGCCTCGGTGGCCTTCATCCTGCTGCTCGGCCTCCTCGTCTTCCTCCTGGTCCGACAC
CAGCGTCGGGTCAATGGCAGGAAGCCAGCAGCGGCAGCGTCTGAGGACAGAGGCCTGCAC
AGGAGTTCAGGTCCTGAGGCCGCCGCCCAGGAGGAGAACTTGTATGCTGTCGTCAGAGGC
ACACAGCCTGAGGACAGACAGGACAGACAGGCTGCGGTCTCTGAAGACCAAGATGTAACC
TACGCCCAGCTGAACCACTTGGCCCTCAGACAGGAGACAAGTGCACCTCCTCCCTCCCAA
TTAGGGGAGCCCCCGGAGGAGGCCAACGTGTACGCTGTCCTGGCCATCCACTAG
>LILRB2_Lutra_lutra
ATGGCCCCCACACTCACAGCCCTGCTCTGTCTCGGGCTGAGTCTGGGCTCCAGGACCCAA
GCACAGACAGGGACCCTCTCCAGACCCACTGTCTGGGCTGCGCCAAGCTCTGTGATACCT
TGGGGGACATCTGTGACCATCTGGTGTCAGGGGAGCCTGGAGGCCCAGGAGTACCGCCTG
CATAAAGAGGGGAAGTTAGAGACCTGGGACAGACAGAAGCCACTGGGATCCAAAGACAAG
GTCAACTTCCCCATCACACACATGGCAGACGTATATGCAGGAAGATACCGCTGTGACTAT
CTCAGTCCCACTGGCTGGTCAGAGCCCAGTGACCCCCTGGAGCTGGTGGTGATGACAGGA
TCCCAGGGCAAATCCAGCCTCTCAGCCCTGCCCAGCCCTGTCGTGACCTCAGGAGGGAAC
GTGACCCTCCTTTGTGCCTCACGGATGGGATTCCACAGGTTTGTCCTGATGAAGGAAGGA
GAAGGTCAGCCCTCCTGGACCCTGGTCTCCAGGCCAGCCCCCCATGGGGGGACCCAGGCC
CTGTTCCCTGTGGGCCCCGTGACCCCCAGCCTCAGGTGGACGTTCCGATGCTACGGCTAT
TACAGCAACACCCCCCAGGTGTGGTCGGCCCCCAGTGACCCCCTGGAGCTGCTGGTCTCA
GGTGTGTCGGGGAAGCCCTCCCTCCTGACCCAGCAGGGCCCTGTCGTGACCTCTGGACAG
AGGCTGACCCTCCAGTGTCACTCTGATGTCGGCTACGACAGATTCGCTCTGTCCAAGGAG
GGGGCACCTGACCTTCCACGGCGGCTTGGCCGGCAGACCCAGCCTGGACTCTCCGGGGCA
AACTTCTATCTGGGCCTGGTGAGACCCTCCCACGGGGGCCGGTACACGTGCTACGGTGGA
CACAACCTCTCTTCCGAGTGGTCGGCCCCTAGTGACCCCCTGGACATCCTGCTCGCAGGA
CAACTGCCCTACACACCCTCTCTCTTGGTGCAGCCGGGACCCACGGTGGCCCCAGGAGAG
AATGTGACCCTGCTGTGTCAGTCACGGAGCCCTGTGGACACTTTCCTTCTCTCCAAGGAG
GGGGCAGCCCATCCCCCGCTGCGTCTTAGATCACAGTACCGAGCTGGGCAGCACCAGGCT
GAATTCCCCATGAGTCCTGTGACCTCAGCCCACGGGGGGACCTACAGGTGCTACGGCTCC
ACCAGCACCTCCCCCTACCTGTTGTCACAGGCCAGTGACCCCCTGGAGCTCCTGGTCTCA
GGACCCTCTATGGACCCCGGCCCCCCAACCACGGGCCCCCAGACCACAGGGCCAGGCTCA
GCAGATGGTCCCCACTGGTACCTGGACGTCCTCATCGGGGCCTCAGTGGCCTTCGTCCTG
CTGCTCGGCCTCCTTGTCTTTCTTCCAGTCCAGCACCAGTGTCAGGGCAAAGGCAGGAAG
CCAGGGGCTGCAGACCCGGAGCCCCAGGACAGAGGCCTGCACGACAGCTCCAGCCCAGTC
CCAGCCGCCCAAGAGGAGAGCCTCTATGTTGCCATGCAAGACATTCAGCCTGAGGAGGGG
GTGGAGCTGGACCATCGGCAGAACACACAAGATGAAGACCCCCAGGGAACAACGTATGTC
CAGGTGAGCCGGTCAAGATCAAGACTCAGGTGGGGACTGGCCACTTCTCCTTCCCCCGTG
TCGGAGGGACTGTTGGACTCAGAGGACAGACAAGCAGAGGAAGACAGGCAGACGGACTGT
CAGGTGGGTCCCTTCTTCTCTGAGTTCCCAGGCTTCCCCCTCCTCAATCACAAGCCTTCC
CTCTCTTCCCCACTGCAGGCTGCTGCATCTGACACCCCCCAGGATGTGACCTATGCCCAG
CTGGACCCCTTGGCCCTCAGATAG
>LILRA3_Lutra_lutra
ATGGCCCCCACACTCACAGCCCTGCTCTGTCTCGGGCTGAGTCTGGGCTCCAGGACCCAA
GCACAGACAGGGACCCTCTCCAGACCCACTGTCTGGGCTGCGCCAAGCTCTGTGATACCT
TGGGGGACATCTGTGACCATCTGGTGTCAGGGGAGCCTGGAGGCCCAGGAGTACCGCCTG
CATAAAGAGGGGAAGTTAGAGACCTGGGACAGACAGAAGCCACTGGGATCCAAAGACAAG
GTCAACTTCCCCATCACACACATGGCAGACGTATATGCAGGAAGATACCGCTGTGACTAT
CTCAGTCCCACTGGCTGGTCAGAGCCCAGTGACCCCCTGGAGCTGGTGGTGATGACAGGA
TCCCAGGGCAAATCCAGCCTCTCAGCCCTGCCCAGCCCTGTCGTGACCTCAGGAGGGAAC
GTGACCCTCCTTTGTGCCTCACGGATGGGATTCCACAGGTTTGTCCTGATGAAGGAAGGA
GAAGGTCAGCCCTCCTGGACCCTGGTCTCCAGGCCAGCCCCCCATGGGGGGACCCAGGCC
CTGTTCCCTGTGGGCCCCGTGACCCCCAGCCTCAGGTGGACGTTCCGATGCTACGGCTAT
TACAGCAACACCCCCCAGGTGTGGTCGGCCCCCAGTGACCCCCTGGAGCTGCTGGTCTCA
GGTGTGTCGGGGAAGCCCTCCCTCCTGACCCAGCAGGGCCCTGTCGTGACCTCTGGACAG
AGGCTGACCCTCCAGTGTCACTCTGATGTCGGCTACGACAGATTCGCTCTGTCCAAGGAG
GGGGCACCTGACCTTCCACGGCGGTTTGGCCGGCAGACCCAGCCTGGGCTCTCCGGGGCA
AACTTCTATCTGGGCCTGGTGAGACCCTCCCACGGGGGCCGGTACATGTGCTACGGTGGA
CACAACCTCTCCTCCGAGTGGTCGGCCCCTAGTGACCCCCTGGACATCCTGCTCGCAGGA
CAACTGCCCTACACACCCTCTCTCTTGGTGCAGCCGGGACCCACGGTGGCCCCAGGAGAG
AATGTGACCCTGCTGTGTCAGTCACGGAGCCCTGTGGACACTTTCCTTCTCTCCAAGGAG
GGGGCAGCCCATCCCCCGCTGCGTCTTAGATCACAGTACCGAGCTGGGCAGCACCAGGCT
GAATTCCCCATGAGTCCTGTGACCTCAGCCCACGGGGGGACCTACAGGTGCTACGGCTCC
ACCAGCACCTCCCCCTACCTGTTGTCACAGGCCAGTGACCCCCTGGAGCTCCTGGTCTCA
GAAGCAGCTGGCACCGTGAGCCCACCCCAAAACAAGTCAGATCCCAGCAGTGCCTCATTC
CTAGGCTTGGACCCCAGAGATTACACGGTGGAGAATGTGACCCGCATGGGCGTGGCTGCC
TTGATCCTGGTGGTCCTCGGGATTCTGCTGCTAGAGGCTCAGCACAGCAAGAGAAGGACC
CCAGACACAGCCAGGAGCTAA
>LILRA4_Lutra_lutra
ATGGGAGGCAGCCCCAGGACCCTGACCCTCACTGCTGTTCTCTGTCTCGGGCTGTGTTGG
GGCCTGTGGGACCAGGCACAGACAGGGACCCTCCCCAAACCCTCCATCTGGGCTCATCCC
AGCTCCATGGTCACCAAGGGGAGCCGTGTGACCATCTGGTGTCAGGCGTCTCTGCAGGCT
GACCGCTACTATCTGTATAAAGACAGGATCTCTGAGCCCTTGGAGACCTTGGAGACCTCA
CAGGGTTCCAGCAACAAGGCCAGTTTCTCCATTACATCCATGAGCTTATACGATGTAGGG
CGATACAGATGTGCATATCAGAGAGGGGAGAGCTGGTCACAGCTGAGTGAACTCCTGCCC
CTGGTGATGACAGGACAGCATGACGCACCCTCCCTCTCAGCCAACCCAGGCCCTGTAGTG
GCCTTGGGAGGGAACGTGTCCCTCTCCTGTAGCTCATCATGGCCACGGGGGTCATTCCGT
CTGCTGAAGGAGCGGGGGGCTGATGCGCCCCAACACCTGGAATGGAAGTTCCATCGTGAG
AGGGGGCAGGGGCTCTTCCACATGGGCCCCGTGAACACCTCCCATGCGGGGACCTACAGA
TGTTACGTTTCTTCCGAGTCATACCCGGATTCGTGGTCACATCCCAGTGACCCTCTGCAC
CTTCAGGTCACAGGTGTCTACAGGGCGCCCTCCCTCTCGGCCCAGCCGGGCTCCCTGGTG
CAGTCTGGAGACAGTGTGACCCTCCAGTGTCGCTCAGAGACCGGCTTTGACAGATTCGCT
CTGACCAAGGACGAGGAGCTCAGAGCTCCCCAGAGTCTAGAAGGGCAACCCAGCCCCAAC
TTCCCCCTGGGCCCTGTGAGCCGCACCCACAGGGGCCGGTACCGATGCTACTGTGGACAC
AAGCTCTCCTCCACCTGGTCGGCCCCCAGTGCCCCTCTGGTTGTCCTGATCACAGGAATG
TATGAGAAACCGTCCCTCTCGGCCCAGCCTGGGACGTCAGTGTCCTGGGGGGAGAACGTG
ACCCTGCAGTGTCGCTCAGAGATTTGGTTTGATACCTTCCACCTGTCCAAGGAGGGGTCC
CTCGCTCCTCCCCAGGTCCTTCGTCCGCAGGACACAGCAATACCTCATCAGGTCAACTTC
ATCCTAAGTCCCGTGACCTCAGACCTCAAGGGGACCTACCGGTGCTATGGCTCACACAGC
AACTACCCCTACCTGTTGTCACAGCCTAGTGACCCCCTGGAACTCCTGGTCTCAGGGTCA
AACAGCCAAGATTACACCGTGGAGAATCTCATCCGGTTGGGGATCTCTGCCCTGATCCTG
ATGGTTCTCGGCGTGCTGCTCTTTCAAGCTCGGCACCGTCACGGAAGCCCCAAGATGCAG
CCGGGACATACACATGAAGAGCGAGAAGACAGACAGTGA
>LILRA6_Lutra_lutra
ATGGGAGGCAGCCCCAGGACCCTGACCCTCACTGCTGTTCTCTGTCTCGGGCTGTGTTGG
GGCCTGTGGGACCAGGCACAGACAGGGACCCTCCCCAAACCCTCCATCTGGGCTCATCCC
AGCTCCATGGTCACCAAGGGGAGCCATGTGACCATCTGGTGTCAGGTGTCTCTGCAGGCT
GACCGCTACTATCTGTATAAAGACAGGATCTCTGAGCCCTTGGAGACCTTGAAGACCTCA
CAGGGTTCCAGCAACAAGGCCGGTTTCTCCATTACATCCATGAGCTTACACGATGTAGGG
CGATACAGATGTGCATATCAGAGCGGGGAGAGCTGGTCACAACTGAGTGACCTCCTGCCC
CTGGTGATGACAGGACAGCATGACGCACCCTCCCTCTCAGCCAACCCAGGCCCTGTGGTG
GCCTTGGGAGGGAACGTGTCCCTCTCCTGTAGCTCATCGTGGCCATGGGGGTCATTCCAT
CTGCTGAAGGAGCGGGGGGCTGATGCGCCCCAACACCTGGAACGGAATTTCCATCGTGAG
AGGGGGCAGGGGCTCTTCCACATGGGCCCCGTGAACACCTCCCATGCGGGGACCTACAGA
TGTTACGTTTCTTCCGAGTCATACCCGGATTCGTGGTCACATCCCAGTGACCCTCTGCAC
CTTCAGGTCACAGGTGTCTACAGGGCGCCCTCCCTCTCGGCCCAGCCGGGATCCCTGGTG
CAGTCTGGAGACAGTGTGACCCTCCAGTGTCGCTCAGAGACCGGCTTTGACAGATTCGCT
CTGACCAAGGACGAGGAGCTCAGAGGTCCCCAGAGTCTAGAAGGGCAACCCAGCCCCAAC
TTCCCCCTGGGCCCTGTGAACAGCACCCACGGGGGCCGGTACCGATGCTACTGTGGACAC
AAGCTCTCCTCCACCTGGTCGGCCCCCAGTGCCCCTCTGGTTGTCCTGATCACAGGAATG
TATGTGAAACCGTCCCTCTTGGCCCAGCCTGGGACGTCAGTGTCCTGGGGAAAGAACATG
ACCCCCCAGTGTCGCTCGGAGATGCAGTTTGATACCTTCCACCTGTCCAAGGAGGGGTCC
CTCGCTCCTCCTCAGGTCCTTCGTCTGCAGGACACAGGAATATCTTATCAGGTCAACTTC
ACCCTGAGTCCCATGACCTCAGACCTTGACGGGACCTACCGGTGCTATGGCTCACACAGC
AATGCCCCCTACCTGTTGTCACAGCCTAGTGACCCCCTGGTACTCCTGGTCTCAGGGTCA
AACAGCCAAGATTACACCGTGGAGAATCTCATCCGGTTGGGGATCTCTGCCCTGATCCTG
ATGGTTCTCGGGGTGCTGCTCTTTCAAGCTCGGCACCGTCACGGAAGCCCCAAGATGCAG
CGGGACATACACGTGAGAGCGAGAAGACGGACAGTGAGGTAG
>LILRA7_Lutra_lutra
ATGGTCCTTCTCTGCCTTGGACTGTGTCTGAGCCAGATGACACATGTGCAGGCAGAGACG
CTGCCCATACCCATCATCTGGGCAGAGCCAGATCCTGTGGTGGCCCAGGGGAAGCCTGTG
AGCATCTGGTGCCAGGGATCTCAGAATGCTGACCAGTACTGCCTGTACCGGGAAGGGGTC
CCAGAGCCCTTGAGGAGGGAGTTTCCCCTGGAACCCAGCAACAAGGCTAAGTTCCCATTC
CCACACATGACCTACCACCTTGCTGGTCGCTACTCCTGCTTGTATCACAGACAAACAAGC
TGGTCAGTGCCCAGCAAGCCTCTGGACTTAGTGGTCACAGGAATGTTCAACAAACCCAGC
TTCTCAGCCCTGCCCAGCCCCATCGTAACCTCAGGAGGGAGCGTGACCCTCCAGTGTGGC
TCATGGCAGGAATTTGACTGGTTCGTTCTGTGCAGCGAAGAAGGAGAGGGCCACCCCAGG
CACTTGGACTCACAGCACCAAGCTGACGGGTGGTTCCAAGCGCTCTTCACCGTGGACCAC
GTGAGCCCAAGTCACAGGCAGGCATACAGGTGCTATGGTTATTTCTCGAGCTCCCCCTAT
GTGTGGTCTACCTCCAGCCACGTTTTGGAGCTCCTGATCTCAGGTGTATCTAGGAAACCA
TCCCTGTCAGTCTTGCCAGGGCCCGTGGTGGCTCCTGGGCAGAGCCTGACCCTCCAGTGT
CACTCTGATGTCGGCTACAACAGATTCGCTCTGTCTAAGGAGGGCGCAGGTGACCCTCCC
CAGCGGCTTGCCTGGCAGCCCCAGGCTGAGCTCTCTGGGGCAGACTTCCCCCTGGGCCCT
GTGAGACCCTCCCACGGGGGCCGGTACACGTGCTACGGTGGACACACCCTCTCCTCCGAG
TGGTCGGTCCCCAGTGACCCCCTGGACATCCTGGTCGCAGTCCAGCTCCCACAGGGGCCA
CCTCCCACCCTGTCTGCGCAGCCGGGCCCCGCCGTGGCCGCAGGAGAGAATGTGACCCTG
CGGTGTCAGAGTGCCAGCTTCTTTGATGCGTTCCTTCTGTCCAAGGAGCGGGAGGCTGGG
CCGCCCCTGCACCGCAGGTCTCAGCACCAAGGTGGGGAATTTCAGGCGGACTTTCCCTTG
CTCACCGTGACTCTGGACCGCGGCGGGACTTACAGGTGCTACGGATCACTGAGCAGCACC
CCTTTCCTGCTGTCGCACCCCAGCGACCCCCTGGAGCTCGTGGTCACAGGGGTTCCTGCT
GCTGTCACCTCATCACTGCAGATCCCAGACTCCACAAGTGCCCCACGCCCAGATCACACG
CTGGAGAACCTCATCCGAATGGGTCTGTCTGCACTGGTGCTGGTGGTGCTAGTGGTGTTG
GTGTTTCAGGCATGGCACAGCCAGACAGGTTCCCAAGGTGAAACCAAGAGGTGCTTCCTG
CATGGCTCCTCCCCCAGCATCAGCACCTGGAATCAGCACTCTCCCGAGTGA
>LILRB8_Lutra_lutra
ATGACCCCCACCCTCACAGCCCTGCTCTGTCTTGGGCTGAGTGTGTGCCCCAGGACCCGA
GCACAGGCAGGGACCCGTCCCAAACCCACCATCTGGGCTGAACCCAGCTCTGTGATGCCC
TGGGGGACACCTGTGACCATCTGGTGTCAGGGGACCCTGGAGGCCCAGGAGTACCACCTG
TGTAAAGAGGGAGAGTCAAGGACCTGGGACAGACAGAAGCCACTGGAGCCCAGGGACAAG
GCTAAGTTCTCCATCACACACATGACAGACATATATGCAGGAAGATACCGCTGTGACTAT
CTCAGTCCCACTGGCTGGTCAGAGCCCAGTGACCCCCTGGAGCTGGTGGTGATGACAGGA
TCCCAGGGCAAACCCAGCCTCTCAGCCCTGCCCAGCCCTGTGGTGACCTCAGGAGGGAAT
GTGACCCTCCAGTGTGCCTCATGGATGGGAATCCACAGGTTCATCCTGATGAAGGAAGGA
GAGCGCCAGCCCTCCTGGACCCTGGTCTCCCAGTCAGTCCCCAGTGGGGGGACCCAGGCC
CTGTTCCCTGTGGGCCCCGTGACCCCCAGCCTCAGGTGGACGTTCCGATGCTACGGCTAT
TACAGCAACACCCCCCAGGTGTGGTCGGCCCCCAGTGACCCCCTGGAGCTGCTGGTCTCA
GGTGTGTCGGGGAAGCCCTCCCTCCTGACCCAGCAGGGCCCTGTTGTGACCTCTGGACAG
AGCCTGACCCTCCAGTGTCGCTCTGATGTCAGCTACGAGAGATTCGCTCTGTCCAAGGAG
GGGGCACCTGACCCTCCCCAGCAGCTTGGCCGACAGCCCCACTCTGGGATCTCTGGGTCA
GACTTCCCCCTGGGCCCTGTGAGACCCTCCCACGGGGGCCGGTACACGTGCTACGGTGGA
CACAACCTCTCCTCCGAGTGGTCGACCCCCAGTGAACCCCTGGACATCCTGGTTGCAGGA
CAGCTGCCCTACACACCCTCCCTCTCGGTGCAGCTGGGACCCACAGTGGCCCCAGGAGAG
AATGTGACCCTGCTGTGTCAATCACGGAGCCCTGTGGACACTTTCCTTCTGTCCAAGGAG
GGGGCAGCCGATCCCCCTCTGCGTCTTAGATCACAGTACCGAGCTGGGCAGCACCAGGCT
GAATTCCCCATGAGTCCTGTGACCTCAGCCCATGGGGGGACCTACAGGTGCTATGGCTCT
GCCAGCACCTCCCCCTACCTGTTGTCCCAGCCCAGTGACCCCCTGGAGCTCCTGGTCTCA
GGACCCTCTATGGACCCCAGCCCCCCGACCACAGGGCCAGGCTCAGCAGATGGTCCCCAC
TGGTACCTGTACGTCCTCATCACGGCCTCAGTGGCCTTTGTCCTGCTGCTCAGCCTTCTT
GTCCTCCTCCTAATTCACCACCAGCGTCGGGTCAAAGGCAGGAAGCCGGGGGCTGCAGAC
CTGGAGCCCAAGGACAGAGGCCTGCACAACAGCTCCAGCCCAGTCCCTGCCGCCCAGGAG
GAGAGCCTCTACGCTGCCATTCAAGACATTCAGCCTGAGGAGGGGGTGGAGCTGGACCAT
CGGCAGAACACACAAGATGAAGACCCCCAGGGACCAACGTACGCCCAGGTTACTGCATCT
GACACTCTCCAGGATGTGACCTACGCCCAGCTGAACTGCTTGACCCTCAGACAGGAGACA
AGGGCATCCCCTCATTCCCAATCAGGGGATCCCCCAGCAAAGCCCAGCGTGTATGCTGCT
CTGGCCTTCCAGTAG
>LILRA9_Lutra_lutra
ATGACCCCCACCCTCACTGCCCTGCTCTGTCTCGGGCTGAGTGTGAGCCCCAGGACCAGA
GCGCAGACAGGGACCCTCCCCAAACCCACCATCTGGGCTGAACCAGGCTCTGTGATTCCC
TGGGGGACACCTGTGACCATCTGGTGTCAGGGGGCATTGGAGGCCCAGGAGTACCACCTG
CGTAAAGAGGGAGAGTCAAGGACCTGGGACAGAGAGAAGACAGTGGAACCCAGGGACAAG
GCCAAGTTCTCCATCACACACATGACAGATGTATATGCAGGAAGATACCGCTGTGACTTT
CTCAGTCCCACTGGCTGGTCAGAGCCCAGTGACCCCCTGGAGCTTGTGGTGGTGACAGGA
TCCCAGGGCAAACCCAGCCTCTCAGCCCTGCCCAGCCCTGTGGTGACCTCAGGAGGGAAC
GTTACCCTCCAGTGTGCCTCATGGATGGGATTCCACAGGTTCGTCCTGATGAAGGAAGGA
GAGCGCCAGCCCTCCTGGACCCTGGTCTCCCAGGCAGCCCCCCGTGGCGGGACCCAGGCC
CTGTTCCCTGTGGGCCCCGTGACCCCCAACCACAAGTGGAGATTCAGATGCTACGGCTAT
TACAGCAACACCCCCCTGGTGTGGTCGGACCCCAGTGTCCCCCTGGAGCTGCTGGTCTCA
GGTGTGTCGGGGAAGCCCTCCCTCCTGACCCAGCAGGGCCCTGTCGTGACCTCTGGACAG
AGCCTGACTCTCCAGTGTCACTCTGATGTTGGCTATGACAGATTTGCTCTGTCGAAGGAT
GGAGCACGTGGCCCTCCCTGGAAGCTTGGCTGGCAGCCCCAGGCAGGGCTCTCTGGGGCA
GACTTCCCCCTGGGCCCTGTGAGACCTGCCCTCAGAGGCCGGTACACGTGCTATGGTGGA
CACAACCTCTCCTCCGAGTGGTCGGCCCCCAGTGACCCCCTGGACATCCTGCTCACAGGA
CAGCTGCCCTACACACCCTCTCTCTCGGTGCAGCCTGGACCCACGGTGGCCCCAGGAGAG
AATGTGACCCTGCTGTGTCAGTCACGGAGCTCTGTGGACACTTTCCTTCTGTCCAAGGAG
GGGGCAGCTGATCCCCCGCTGCATCTTAGATCACAGTACCGAGCTGGGCAGCACCAGGCT
GAATTCTCCATGAGTCCTGTGACCTCAGCCCACAGGGGGACCTACAGGTGCTACGGCTCT
TCCAGAATCTCCCCTTACCTGTTGTCACAGCCCAGTGACCCCCTGGAGCTGCTGGTCTCA
GAAGCAGCAGGCACCGTGAGCCCACCCCAAAACAACTCAGACCCCAGCAGTGCCTCGGAT
CCCAGAGATTACACGGTGGAGAATCTGACCCGCCTGGGCATGGCTGCCTTGATCCTGGTG
GTCCTCGGGATTCTGCTGCTAGAGGCTCAGCACAGCCAGAGAAGGACCCCAGACGCAGCC
AGGAGCTAA
>LILRA10_Lutra_lutra
ATGACCCCTACCCTTACGGCTCTGTTCTGTCTCGGGCTGAGTGTGAGCCCCTGGACCCAA
GTACAGACAGGGACCCGCCCCAAACCCACCATCTGGGCTGAGCCAAGCTCTGTGATGCCC
TGGGGGACACCGGTGACCATTTGGTGTCAGGGGAGCCTGAAGGCCCAGGAGTACCGCCTG
CGTAAAGAGGGAGACTCATGGAACTGGGACTCACAGAAGCCGCTGGAGCCCGGGGACAAG
GCCAAGTTCTCCATCACACACATGACAGATGTACATGCAGGAAGATACCGCTGTGACTAT
CTCAGTCAGACCAGCTGGTCAGAGCCCAGTGACCCCCTGGAGCTGGTGGTGGTGACAGGA
TCCCAGGACAAACCCAGCCTCTCAGCCCTGCCCAGCCCTGTGGTGACCTCAGGAGGGAAC
GTTACCCTCCAGTGTGCCTCATGGATGGGAATCCACAGGTTCATCCTGATGAGGGAAGGA
AAGCGCCAGCCCTCCTGGACCCTGAACTCCCAGGCAGCCCCCCGTGGGGGAACCCAGGCC
CTCTTCCCTGTGGGCCCCGTGACCCCTAACCACAGGTGGACATTCAGATGCTATGGCTAT
TACAGCAACACCCCCCAGGTGTGGTCGTACCCCAGTGACCCCCTGGAGCTGCTGGTCTCA
GGTGTGTCGGGGAAGCCCTCCCTCCTGACCCAGCAGGGCCCTGTTGTGACCTCTGGACAG
AGCCTGACTCTCCAGTGTCGCTCTGATGTTGGCTATGACAGATTCGCTCTGTCCAAGGAG
GGGGCACCTGACCCTCCCCGGCAGCTTGGCCGGCAGCCCCAGGCTGGACTCTCTGGGGCA
GACTTCCCCCTGGGCCCTGTGAGACCCTCCCACGGGGGCCGGTACACATGCTACGGTGGA
CACACTCTCTCCTCCGAGTGGTCGGCCCCCAGTGACCCCCTGGACATCCTGCTTGCAGGA
CAACTGCCTTTCACACCCTCCCTCTCGGTGCAACCAGGACCTACAGTGGCCCCAGGAGAG
AATGTGACCCTGCTCTGTCAGTCACGGAGCTCTGTGGACACTTTCCTTCTGTCCAAGGAG
GGGACAGCCAATCCCCTGCTGCGTCTAAAATCACAGTACCGAGCTGGGCAGCACCAGACT
GAATTCTCCATGATTTCTGTGACCTCAGCCCATGGGGGGACCTACAGGTGCTACGGCTCT
GCCAGCACCACCCCCTACCTGTTGTCACAGCCCAGTGACCCCCTGGAGCTGCTGGTCTCA
GAAGCCACTGGCACCGTGAGCCCACCCCAAAACAACTCAGACCCCAGCAGTGCCTCAGAC
CCCAAAGATTACACGGTGGAGAATCTGACCCGCCTGGGCGTGGCTGCCTTGATCCTGGTG
GTCCTTGGGATTCTGCTGCTAGAGGCTCAGCACAGCCAGAGAAGGACCCCAGACGCAGCC
AGGAGCTAA
>LILRB1 Zalophus_californianus
ATGGGAGGCAGCGCTGGGACCCTGACCCCCACTGCCCTTCTCTACCTTGGGCTGTGTCAG
GGCCTGTGGGACCAGGCAGGGACAGTGACCCTCCCCAAACCCTCCATCTGGGCTGATCCT
GGCCCCATGGTCACCAAGGGGAGCCCTGTGACCATCTGGTGTCAGGCGTCTCTGCAGGCT
GATGTCTACTATCTGTATAAAGAGAGTGTCTATGGATCCTGGCCCGTGAAGACCTCACAG
GATTCCAGCAACAGGGCCAGTTTCTCCTTTGCATCCATAAGCTCACACAATTCAGGGAAA
TACCAGTGTGCATATCAGAGAAGGAAGAGCTGGTCACAGGGGAGTGACCTCCTGACCCTG
GTGGTGACAGTGTATGATGCACCCTCCTTCTCAGCCAACCCAACCCTTGTGGTGGCCTCG
GGAGGGAATGTGTCCCTCTCCTGTAGCTCACCGTGGCCACGGGGGTCATTCCATCTGCTG
AAGGAGGGGGGAGCTGATGTGCCCCAATACCTGGAATTGACGTTCCGTCGTAAGCGGTAC
CAGGCAGTCTTCCTTGTGGGCCCTGTGAACACCTCCCATGGGGGGACCTACAGATGCTAC
ATTTCTCCCGAATCGTACCCATATTTGTGGTCACAGCCCAGTAACCCTCTGCACCTTCAG
GTCACAGGTGTCTACAGGGAGCCGTCCCTCTCGGCCCAGCCGGGCTCCCTGGTGCAGTCT
GGAGACAGCCTGACCCTCCTGTGTCGCTCAGAGACTGGCTTTGACAGATTCGCTCTGACC
AAGGATGAGGAGCTCAGAGCTCCCCAGCGTCTAGATGGGCAACCCAGCCCCAACTTCACC
CTGGGCCCTGTGAGCCGCTCCCACGGGGGCCAGTACAGATGCTACTGTGGACACAAGCTC
TCCTCCACGTGGTCGGCACCCAGTGCCCCTCTGGACGTCCTGATCACAGGAATGTATGAG
AAACCGACCCTCTCAGCCCAGCCAGGGCCTTCAGTGTCCTGGGGAGAGAACGTGACTCTG
CAGTGTCGCTCTGAGGTCTGGTTTGATAGCTTCCACCTGTCCAAGGAGGGGTCCCTGGCT
CCTCCCCAGGTCCTTCATCTGCAGGACACAGCGATACCTTACCAGGTCAAGTTCACCCTG
AGTCCTGTGACCTCAGACCACGAGGGGACCTACAGGTGCTACAGCTCACACAGCAACTCT
CCCTACCTGTTGTCACAGCCCAGTGACCCCCTGGAGCTCCTGGTCTCAGGTCCCCACTGG
TACCTGTACGTCCTCATCGGGGTCTCGGTGGCCTTCGTCCTGCTGCTCGGCCTCCTCGGC
CTCCTCCTGGTCCGACACCGGCGTCGGGGCAAAGGCAGGAAGCCAGCAGTGTCAGCGAAG
GTGTCTGAGGACAGGGGCCTGCACGGGAGGCCCGGTCCGGCCGCCACTGCCCAGGAGGAG
TCCCTGTGGGATCTTGGCAAGAGAGGGGGCCGCCTTGTTTTGTCCCCACCAGATGCTGTC
ATGGAAGACACACCGCCTGAGGAAGACAGACAGCTGGACAGCCAGTTCCAGGCTGCGGTA
TCTGACGACCCTCAAGATGTGACCTATGCCCAGCTGAACTACTTGACCCTCACACGGGAG
ACAGGTGCACCCCCTTCCTCCCAACCAGGGGAGCCCCCGGATGAGCCCAATGCGTATGCT
TCTCTGGCCCTCCGCTAG
>LILRB2_Zalophus_californianus
ATGATCCCCGCCCTCACGGCCCTGCTCTGTCTCGGGCTGAGTGTGGGCCCCAGGACCCGA
GTGCAGGCAGGGACCCTCCCCAAACCCACCATCTGGGCTGAACCAGGCTCTGTGATCCCC
TGGAGGACACCTGTGACCATCTGGTGTCAGGGGAGCCTGGAGGCCCAGGAGTACCGCCTA
TATAAAAAGGGAAACTCAGAGACCTGGGACAGACAGAAGCCACTGGAGGCCGGGAACAAG
GCCAAGTTCTCCATCAGATACATGACAGATGATTTACCAGGACGATATCTCTGCTCCTAT
CGCAGTCCCACTGGCTGGTCAGAGCTCAGTGACACCCTGGAGCTGGTGGTGACAGGATTG
CACAGCAAACCCAGATTCGTAGCCACGCCCAGCCCTGTTGTGACCTCAGGAGGGAACGTG
ACCCTCCAGTGTGGCTCGTGGGTGGGATTCGACAGGTTCATTTTGATGAAGGAAGGAGAA
CGCCAGACCTCCTGGACCCGGAACTCCAAGCCAGCCCCCAGTGGGGGGTCCCGAGCCCTG
TTCCCTGTGGGCCCTGTGACCCCCAGCCTCAGGTGGACATTCAGATGCTATGGTTGTTAC
AGCAACACCCCCCAGGTGTGGTCACTCCCCAGTGACCCCCTGGAGCTGGTGGTCTCAGGT
GTGTCGGGCAAGCCCTCCCTCCTGAGCCAGCAGGGCCCTGTCGTGACCTCTGGACAGAGC
CTGACCCTCCAGTGTCGCTCTGATGTTGGCTACGACAGATTCGCTCTGTCCAAGGAGGGA
GCAGGTGACCCTCCCCAGTGCCTTGGCCGGCAGCCCCACGCTGGGCTCTCTGGGGCGAAC
TTCGACCTGGACCCTGTGAGACCCTCCCACGGCGGCCGGTACACATGCTATGGTGGACAG
AACCTCTCCTCCGAGTGGTCGGCCCCCAGTGACCCCCTGGACATCCTGGTCGCAGGACAG
CTCCCCTACAAACCCTCCCTCTCAGTGCAGCCAGGACCCACGGTGACCTCAGGAGAGAAT
GTGACCCTGCTGTGTCAGTCATGGAGCTCTGTGGACACTTTCCTTCTATCCAAGGAGGGG
GCAGCCGATCCCCCGCTGCGTCTTAGATCAAAGCACCGAGCTGGGCAGCACCAGGCTGAA
TTCTCCATGAGTCCTGTGACCTCAGCCCACGGGGGGACCTACAGGTGCTACGGCTCAGTG
AGCACCTCCCCCTACGTGTTGTCACAGCCCAGTGACCGCCTGGAGCTCCTGGTCAACGGA
CCCTCTACAGACCCTGGCCCCTCACCCACAGGGCCCAGCTCAACAGCTGGGTCAGAGGTG
AATGCACAGAGCCCAGCAGGTGCCTGGCACACAGCAGGTGCTCAGTTGAATGGCATCACT
GGCTCCTTCATGGTGTGGCTCCTGCCCCAGGTCCCCACTGGTACCTGTACGTCCTCATCG
GGGTCTCGGTGGCCTTCGTCCTGCTGCTCGGCCTCCTCGGCCTCCTCCTGGTCCGACACC
GGCGTCGGGGCAAAGGCAGGAAGCCAGGGGCTGCAGACCCAGAGCCCAAGGACAGAGGCC
TGCAGGACAGATGCTGCCGTGCAAGACACTCAGCCTGAGGAGGGGGTGGAGCTGGACCAT
CGGCAGAACGCACGGGATGAAGACCCCCAGGGATTGACACGGGCCCAGGCTGCGACATCT
CATGCCCCTTCGGATGTGACCTACGCCCAGCTGAACCGCTTGACCCTCCGACGAGAGACA
AGTGCATCCCCTCCCTCCCAACCAGGGGAGCCCCCAGCAGAGCCCAATGTGTATGCTGCT
CTGGCCCTCCGCTAG
>LILRA3 Zalophus_californianus
ATGATCCCCGCCCTCACGGCCCTGCTCTGTCTCGGGCTGAGTGTGGGCCCCAGGACCCGA
GTGCAGGCAGGGACCCTCCCCAAACCCACCATCTGGGCTGAACCAGGCTCTGTGATCCCC
TGGAGGACATCTGTGACCATCTGGTGTTGGGGGAGCCTGGAGGCCCAGGAGTACTGCCTA
TATAAAAAGGGAAACTCAGTGTACTGGGACAGACAGAAGCCACTGGAGGCCAGGAACAAG
GCCAAGTTCTCCATGGGACACATGGCAGATGATTTACCAGGACGATATCTCTGTTCCTAT
CGCAGTCCCACTGGCTGGTCAGAGCTCAGTGACCCCCTGGAGCTGGTGGTGACAGGATTG
CACGACAAACCCAGACTCATAGCCACGCCCAGCCCTGTTGTGACCTCAGGAGGGAACGTG
ACCCTCCAGTGTGGCTCGTGGGTGGGATTCCACAGGTTCATCCTGATGAAGGAAGGAGAA
CGCCAGACCTCCTGGACCCGGGACTCCCAGCGAGCCCCCAGTGGGGGGTCCCAGGCCCTG
TTCCCTGTGGGCCCTGTGACCCCCAGCCTCAGGTGGACATTCAGATGCTATGGTTGTTAC
AGCAACACCCCCCAGGTGTGGTCGTACCCCAGTGACCCCCTGGAGCTGGTGGTCTCAGGT
GTGTCGGGCAAGCCCTCCCTCCTGAGCCAGCAGGGCCCTGTCGTGACCTCTGGACAGAGC
CTGACCCTCCAGTGTCGCTCTGATGTTGGCTACGACAGATTCGCTCTGTCCAAGGAGGGA
GCAGGTGACCCTCCCCGGCGCCTTGGCGGGCAGCCCCACGCTGGGCTCTCTGGGGCGAAC
TTCGACCTGGACCCTGTGAGACCCTCCCACGGCGGCCGGTACACATGCTATGGTGGACAG
AACCTCTCCTCCGAGTGGTCGGCCCCCAGTGACCCCCTGGACATCCTGGTCGCAGGACAG
CTCCCCGACACACCCTCCCTCTCAGTGCAGCCAGGACCCACGGTGACCTCAGGAGAGAAT
GTGACCCTGCTGTGTCAGTCATGGAGCTCTGTGGACACTTTCCTTCTGTCCAAGGAGGGG
GCAGCCGATCCCCCGCTGCGTCTTAGATCAAAGCACCGAGCTGGGCAGCAGCAGGCTGAA
TTCTCCATGAGTCCTGTGACCTCAGCCCACGGGGGGACCTACAGGTGCTACGGCTCAGTG
AGCACCTCCCCCTACGTGCTGTCACAGCCCAGTGACCCCCTGGAGCTCCTGGTCATAGGA
ACAGCTGACACCCTGAGCCCACCCCAAAACAATTCAGACCCCAGCAGTGCCTCAGATCTC
AGGGATTACACGGTGGAGAATCTCATCCGCATGGGCGTGGCTGCCTTGATCCTGCTGGTC
CTCGGGATTCTGCTACTAGAGGCTCAGCACAGCCAGACAAGGACCCCAGATGCAGCCAGG
AGCTAA
>LILRA4_Zalophus_californianus
ATGATCCCCGCCCTCACGGCCCTGCTCTGTCTCGGGCTGAGTGTGGGCCCCAGGACCCGA
GTGCAGGCAGGGACCCTCCCCAAACCCACCATCTGGGCTGAACCAGGCTCTGTGATCCCC
TGGAGGACACCTGTGACCATCTGGTGTCAGGGGAGCCTGGAGGCCCAGGAGTACCGCCTA
CAAAAAGAGGGAAACTCAGAGACCTGGGACAGACAGAAGCCACTGGAGCCCGGGGACAAG
GCCAAGTTCTCCATCAGATACATGACAGATGATTTACCAGGACGATATCTCTGCTCCTAT
CGCAGTCCCACTGGCTGGTCAGAGCTCAGTGACACCCTGGAGCTGGTGGTGACAGGATTG
CACAGCAAACCCAGATTCGTAGCCACGCCCAGCCCTGTTGTGACCTCAGGAGGGAACGTG
ACCCTCCAGTGTGGCTCGTGGGTGGGATTCGACAGGTTCATTTTGATGAAGGAAGGAGAA
CGCCAGACCTCCTGGACCCGGAACTCCAAGCCAGCCCCCAGTGGGGGGTCCCGAGCCCTG
TTCCCTGTGGGCCCTGTGACCCCCAGCCTCAGGTGGACATTCAGATGCTATGGTTGTTAC
AGCAACACCCCCCAGGTGTGGTCACTCCCCAGTGACCCCCTGGAGCTGGTGGTCTCAGGT
GTGTCGGGCAAGCCCTCCCTCCTGAGCCAGCAGGGCCCTGTCGTGACCTCTGGACAGAGC
CTGACCCTCCAGTGTCTCTCTGATGTTGGCTACGACAGATTCGCTCTGTCCAAGGAGGGA
GCAGGTGACCCTCCCCGGCGCCTTGGCGGGCAGCCCCACGCTGGGCTCTCTGGGGCGAAC
TTCGACCTGGACCCTGTGAGACCCTCCCACGGCGGCCGGTACACATGCTATGGTGGACAG
AACCTCTCCTCCGAGTGGTCGGCCCCCAGTGACCCCCTGGACATCCTGGTCGCAGGACAG
CTCCCCGACACACCCTCCCTCTCAGTGCAGCCAGGACCCACGGTGACCTCAGGAGAGAAT
GTGACCCTGCTGTGTCAGTCATGGAGCTCTGTGGACACTTTCCTTCTGTCCAAGGAGGGG
GCAGCCGATCCCCCGCTGCGTCTTAGATCAAAGCACCGAGCTGGGCAGCAGCAGGCTGAA
TTCTCCATGAGTCCTGTGACCTCAGCCCACGGGGGGACCTACAGGTGCTACGGCTCAGTG
AGCACCTCCCCCTACGTGCTGTCACAGCCCAGTGACCCCCTGGAGCTCCTGGTCATAGGA
ACAGCTGACACCCTGAGCCCACCCCAAAACAATTCAGACCCCAGCAGTGCCTCAGATCAC
AGGGATTACACGGTGGAGAATCTCATCCGCATGGGCGTGGCTGCCTTGATCCTGCTGGTC
CTGGGGATTCTGCTACTAGAGGCTCAGCACACCCAGACAAGGACCCCAGATGCAGCCAGG
AGCTAA
>LILRA5_Zalophus_californianus
ATGGGAGGCAGCACTGGGACCCTGACCCCCACTGCCCTTCTCTACCTTGGGCTGTGTCAG
GGCCTGTGGGACCAGGCAGGGACAGGGACCCTCCCCAAACCCTCCATCTGGGCTGATCCT
GGCCCCATGGTCACCAAGGAGAGCCCTGTGACCATCTGGTGTCAGGCGTCTCTGCAGGCT
GATGTCTACTATCTGTATAAAGAGAGTGTCCATGGATCCTGGCCCATGAAGACCTCACAG
GATTCCAGCAACAGGGCCAGTTTCTCCTTTGCGTCCATAAGCTCACACAATTCAGGGAAA
TACCAGTGTGCATATCAGAGAGGGAAGAGCTGGTCACAGGAGAGTGACCTCCTGACCCTG
GTGGTGACAGGAGTGTTTGATGCACCCTCCTTCTCAGCCAACCCAACCCTTGTGGTGGCC
TCGGGAGGGAATGTGTCCCTCTCCTGTAGCTCACCGTGGCCACGGGGGTCATTCCATCTG
CTGAAGGAGGGGGAAGCTGATGTGCCCCAATACCTGGAATTGACGTTCCGTCGTAAGCGG
TACCAGGCAGTCTTCCTTGTGGGCCCTGTGAACACCTCCCATGGGGGGACCTACAGATGC
TACATTTCTCCCGAATCGTACCCATATTTGTGGTCACAGCCCAGTAACCCTCTGCACCTT
CAGGTCACAGGTGTCTACAGGGAGCCGTCCCTCTCGGCCCAGCCGGGCTCCCTGGTGCAG
TCTGGAGACAGCCTGACCCTCCTGTGTCGCTCAGAGACTGGCTTTGACAGATTCGCTCTG
ACCAAGGATGAGGAGCTCAGAGCTCCCCAGCGTCTAGATGGGCAACCCAGCCCCAACTTC
ACCCTGGGCCCTGTGAGCCGCTCCCACGGGGGCCAGTACAGATGCTACTGTGGACACAAG
CTCTCCTCCACGTGGTCGGCACCCAGTGCCCCTCTGGACGTCCTGATCACAGGAATGTAT
GAGAAACCGACCCTCTCAGCCCAGCCAGGGCCTTCAGTGTCCTGGGGAGAGAACGTGACT
CTGCAGTGTCGCTCTGAGGTCTTGTTTGATAGCTTCCACCTGTCCAAGGAGGGGTCCCTG
GCTCCTCCCCAGGTCCTTTATCTGCAGGACACAGTGATACCTAACCAGGTCAAGTTCACC
CTGAGTCCTGTGACCTCAGACCACGAGGGGACCTACAGGTGCTACAGCTCACACAGCAAC
TCTCCCTACCTGTTGTCACAGCCCAGTGACCCCCTGGAGCTCCTGGTCTCAGCCTCAAAC
AGCCAAGATTACACAGTGGAGAATCTCATCCGGTTGGGGATCTCTGCCTTGATCCTGATG
GTTCTTGGAGTGCTGCTCTTTCAAGCTGGGCACAGTCAGAGAAGACCCCAAGATGCAGCC
AGGACATAA
>LILRB8_Zalophus_californianus
ATGACCCCCGCCCTCACGGCCCTGCTCTGTCTCGGGCTGAGTGTGGGCGCCAGGACCCAA
GTGCAGGCAGGGACCCTCCCCAAACCCACCATCTGGGCTGAGCCAGGCTCTGTGATCCCC
CAGGGGACATCTGTGACCATCTGGTGTCGGGGGAGCCTGGAGGCCCAGGAGTACCGCCTA
TATAAAAAGGGAAACTCAGAGACCTGGGACAGACAGAAGCCACTGGAGCCCGGGGACAAG
GCCAAGTTCTCCATCAGATACATGACAGATGTATATGCAGGACGGTATCTCTGTTCCTAT
CGCAGTCCCACTGGCTGGTCAGAGCCCAGTGACCCCCTTGAGCTGGTGGTGACAGGATTG
CACAGCAAACCCAGCCTCATAGCCACGCCCAGCCCTGTTGTGACCTCAGGAGGGAACGTG
ACCCTCCAGTGTGGCTCGTGGGTGGGATTCGACAGGTTCATCCTGATGAAGGAAGGAGAA
CGCCAGACCTCCTGGACCCGGGACTCCCAGCCAGCCCCCAGTGGGGGGTCCCAGGCCATG
TTCCCTGTGGGCCCTGTGACCCCCAGCCTCAGGTGGACATTCAGATGCTATGGTTGTTAC
AGCAACACCCCCCAGGTGTGGTCACTCCCCAGTGACCCCCTGGAGCTGGTGGTCTCAGGT
GTGTCGGGCAAGCCCTCCCTCCTGAGCCAGCAGGGCCCTGTCGTGACCTCTGGACAGAGC
CTGACCCTCCAGTGTCGCTCTGATGTTGGCTACGACAGATTCGCTCTGTCCAAGGAGGGA
GCAGGTGACCCTCCCCGGCGCCTTGGCCGGCAGCCCCACGCTGGGCTCTCTGGGGCGAAC
TTCGACCTGGACCCTGTGAGACCCTCCCACGGCGGCCGGTACACATGCTATGGTGGACAG
AACCTCTCCTCCGAGTGGTCGGCCCCCAGTGACCCCCTGGACATCCTGGTCGCAGGACAG
CTCCCCTACAAACCCTCCCTCTCAGTGCAGCCAGGACCCACGGTGACCTCAGGAGAGAAT
GTGACCCTGCTGTGTCAGTTATGGAGCTCTGTGGACACTTTCCTTCTATCCAAGGAGGGG
GCAGCCGATCCCCCGCTGCGTCTTAGATCAAAGCACCGAGCTGGGCAGCACCAGGCTGAA
TTCTCCATGAGTCCTGTGACCTCAGCCCACGGGGGGACCTACAGGTGCTACGGCTTAGTG
AGCACCTCCCCCTACGTGTTGTCACAGCCCAGTGACCCCCTGGAGCTCCTGGTCAACGGA
CCCTCTACAGACCCTGGCCCCTCACCCACAGGGCCCAGCTCAACAGCTGGTTCCCACTGG
TACCTGTACGTCCTCATCGGGGTCTCGGTGGCCTTCGTCCTGCTGCTCGGCCTCCTCGGC
CTCCTCCTGGTCCGACACCGGCGTCGGGGCAAAGGCAGGAAGCCAGGGGCTGCAGACCCA
GAGCCCAAGGACAGAGGCCTGCAGGACAGCTCCAGCTCAGCTGCTGCTGACCAAGAGGAG
AGCCTCTATGCTGCCGTGCAAGACACTCAGCCTGAGGAGGGGGTGGAGCTGGACCATCGG
AACGCACGGGATGAAGACCCCCAGGGATTGACACGGGCCCAGGCTGCGACATCTCATGCC
CCTTCAGATGTGACCTACGCCCAGCTGAACCGCTTGACCCTCCGACGAGAGACAAGTGCA
TCCCCTCCCTCCCAACCAGGGAAGCCCCCAGCAGAGCCCAATGTGTATGCTGCTCTGGCC
CTCCGCTAG
>LILRA9_Zalophus_californianus
ATGACCCCCGCCCTCACGGCCCTGCTCTGTCTCGGGCTGAGTGTGGGCCCCAGGACCCGA
GTGCAGGCAGAAATCCTCCCCAAACCCACCATCTGGGCTGAGCCAGGCTCTGTGATCCCC
TGGAGGACATCTGTGACCATCTGGTGTCAGGGGAGCCTGGAGGCCCAGGAGTACCGCCTG
CATAAAGAGGGAAACTCAGAGACCTGGGACAGACAGAAGACACTGGAGCCCGGGGACAAG
GCCAAGTTCTCCATCAGATACATGACAGATGTATATGCAGGACAGTATCTCTGTTACTGT
CTCAGTCCCACTGGCTGGTCAGAGCCCAGTGACCCCCTGGAGCTGGTGGTGACAGGATTG
CACGACAAACCCAGACTCATAGCCACGCCCAGCCCTGTTGTGACCTCAGGAGGGAACGTG
ACCCTCCAGTGTGGCTCGTGGGTGGGATTCCACAGGTTCATCCTGATGAAGGAAGGAGAA
CGCCAGACCTCCTGGACACGGGACTCCCAGCCAGCCCCCAGTGGGGGGTCCCAGGCCCTG
TTCCCTGTGGGCCCTGTGACCCCCAGCCTCAGGTGGACGTTCAGATGCTATGGTTGTTAC
AGCAACACCCCCCAGGTGTGGTCGTACCCCAGTGACCCCCTGGAGCTGGTGGTCTCAGGT
GTGTCGGGCAAGCCCTCCCTCCTGAGCCAGCAGGGCCCTGTCGTGACCTCTGGACAGAGC
CTGACCCTCCAGTGTCGCTCTGATGTTGGCTACGACAGATTCGCTCTGTCCAAGGAGGGA
GCAGGTGACCCTCCCCGGCGCCTTGGCCGGCAGCCCCACGCTGGGCTCTCTGGGGCGAAC
TTCGACCTGGACCCTGTGAGACCCTCCCACGGCGGCCGGTACACATGCTATGGTGGACAG
AACCTCTCCTCCGAGTGGTCGGCCCCCAGTGACCCCCTGGACATCCTGGTCGCAGGACAG
CTCCCCGACACACCCTCCCTCTCAGTGCAGCCAGGACCCACGGTGACCTCAGGAGAGAAT
GTGACCCTGCTGTGTCAGTCATCGAGGTCTGTGGACACTTTCCTTCTGTCCAAGGAGGGG
GCAGCCGATCCCCCGCTGCGTCTTAGATCAAAGCACCGAGCTGGGCAGCACCAGGCTGAA
TTCTCCATGAGTCCTGTGACCTCAGCCCACGAGGGGACCTACAGGTGCTACGGCTCAGTG
AGCACCTCCCCCTACGTGTTGTCACAGCCCAGTGACCCCCTGGAGCTCCTGGTCATAGGA
ACAGCTGACACCCTGAGCCCACCCCAAAACAATTCAGACCCCAGCAGTGCCTCAGATCGC
AGGGATTACACGGTGGAGAATCTCATCCGCATGGGCGTGGCTGCCTTGATCCTGCTGGTC
CTCGGGATTCTGCTACTAGAGGCTCAGCACAGCCAGACAAGGACCCCAGATGCAGCCAGG
AGCTAA
>LILR1A cattle
ATGAGAGGCAGCACCACGACCCTGACCTTCACCGCCCTTCTCTGCCTTGGGATGTGCTGG
GGCCCGTGGGACCAGGGACAACCAGAGGTTCTCCCCAAACCCTCCATCTGGGCTGACCCA
GGCACCATGGTCACCCATGGGAGCCCTGTGACCATCTGGTGTCAGGGGTCTTTGCTGGCT
GATGTCTACCATCTGTATAAAGAGGGGGACTCTGTATACTGGGAGGCTAAGGCCCTTCAG
GGCTCCAGGAACAAGGCCTGGTTCCACTTTGCATCCTCGAGCTCAAGTGATGCCAGGCAA
TATCAGTGTGCATATCAGAGCAGAAACCGCTCGTCAGAGCGCAGTGACCCCCTGCCCCTG
GTGGTGACAGGAGTGTACAGGGCGCCCTCCCTGTCTGCCCAGCCCAGCCCTGTGGTGGCC
GCAGGAGGCAGAGTGTCCCTCATATGCAGTTCACAGTATGCAGCGGGCTCTCTGCATCTG
CTGAAGGAGGGAGGCGCTGACCCGCTCCGACACAAGACGTCAAGGAGCTATGGGAACCAG
GGGCGGGAACAGGCTGTGTTCCCTGTGGGCCCCGTGACCACCTCCCACGGGGGGACCTAC
AGGTGCTATGATGCTCCCAGCATTCAGCCCTATCTGTGGTCGCGCCCCAGTGACCCTCTG
CATCTCCAGGTCACAGGCCTGTCCCGGGCACCTTCCCTGTCCTCCCAGCCTGGCTTGCTC
GTGCTCGCCGGAGACAACCTGACCCTCCAGTGTCGCTCAGAGGCCGGCTTTGGCAGCTTC
GCTCTGACCAAGGACGAGGGGCTCAGCCCGCCCCTCCATCTAGAAGGGCAGCAGAGCCCC
GACTTCCCTCTGGGCCGCGTGAGCCGCGCCCACGGGGGCCAGTACAGATGCTACAGCGGA
CACAACTCCTACGCGTGGTCGGCTCCCAGTGCCCCCCTGGACATCCTGATTGCGGGGATG
CACAGGAAACCCTCCCTCTCGGCCCGCCCGGGGGCCTCAGTGCCCCAGGGAGAGAATGTG
ACCCTGCAGTGTCGCTCTGAGGTCCGGTCAGACACCTTCCATCTGTCCAAGGAGGGGTCG
CTCGCTGCTCCCCAGCACCTTCGTCTGCAGGACCCGGCTCCACCCATTCAGGCCAACTTC
ACCCTGCGTGCTGTGACCTCAGCCCACAGTGGGACCTACAGGTGCTACAGCTCACACAGC
ACCGCCCCTCACCTGCTGTCGATCCCCAGCGACCCCCTGGAGCTCCAGGTCTCAGGAGCC
CCTGACAGTATCAGCCCACCACAAAACAAATCAGACTCCAAGAGTGACTACACGGTGCAG
AATCTCATCCGAATGGGCCTCGCGGCCTCGGTCCTGCTGCTCCTCGGGGTCCTGCTCTGC
CAGGCTCGGCACGACCGCGGAGGAGCCCGAGACGTGACCCAGAGCTGA
>LILR2A cattle
GAGGGCACACCTCTCACAGGGCGCTCTCTTCCAGGACTGAGTGTGGGCCTGAGGACCCAG
GTGCAGGCCGAGACCCTCCCAAAACCCACCATCTGGGCAGAGCCAGGCTCTGTGGTCCCC
AGGGGGGCCCAGGAGTTCCATCTGGATAAAGAGGGAAACCCAGATTTCTGGGACAGACAG
AAACCCCCAGGTCCCGGGGACAAGGCCAGGTTCTCCATCCACTACATGAGAGACGACCAC
GCAGGGAGCTATCGGTGCTACTACGGAACCCGCACTGGCTGGTCAGAGGGCCTCTCAGCC
CTACCGAGCCCTGTGGTGATGTCGGGAGGGAACGTGACCCTCCAGTGTGCCTCCAGTCAG
GGATTTAACAGATTCCTTCTGACCAAGGAAGGAGAAGACGAGTCCTCTCGGACCCTGGAT
GGACAGCAAACCCCCGACGGGCAGACCCAGGCCCTGTTCCCCGTAGGCCCCGTGACCCCT
GGGCACAGGTGGACGTTCAGATGCTACGGCTTTTACAGGCACACCCCCCGGGTGTGGTCA
GCCCCCAGCGACCCCCTGGAGCTCCTGGTCTCAGGATGGCTCAGAGACAGCCCCTCCCTC
TCGGTGCAGCTGGGCCCTTCGGTGGCCCCGGGGGAGAATGTGACCCTGCTGTGTCAGTCA
GGAGAGAGGACGGACACCTTCCTTCTGTCCAAGGAGGGGGCAGCCCATCGCCCCCTGCGT
CTGCGCTCCCAGAGCCAAGACGGGCGGTACCAGGCCGAGTTCTCCTTGAGCCCTGTGACC
TCAGCCCACGGGGGCACCTACAGGTGCTACGGCTCACTCAGCACAGACCCCTACCTGCTG
TCACAGCCCAGTGAGCCCCTGGCGCTCGTGGTCTCAGGTGAGGCCCAGTCTGTCCGTCTC
ACTCAGCAGCTCGGGGCTCTGCCCTGGGAGCACTACACAGTGCAGAATCTCACCCGGATG
GGCCTCGCGGCCTCAGTCCTGCTGCTCCTCGGGGTCCTGCTCTGCCAGGCTTGGAAGGAC
CACAGAGGAGCCCGAGACGCGGCCTGGAGCTGA
>Novel_Ig-like_1_goat
ATGTCCATGGTATTTCCCTCGCTGCTCTGTCTTGGGTTGTGTCTGAGCCAGAGCACTTGG
GCACAGAAGGGAAATCTCCGCCCGCCTCGTATCACAGCTCTGCCTGGATCCACAGTTCCA
CCTAAGAGTCATGTGACCCTCCTGTGTCAAGGACCTGGACAAGCTGAGGGGTACAAGATA
TCAAAAGTGGGAAGTCCTGAGCCCATGGACAAAGAGGAACAGATCACACCCAGGAAGACC
AATACTTTGAGTATCGCAGAGATGACAACGGACCAGACAGGGCTGTACCACTGCTCCTAT
CAGAGAGGAGGCCGCTGGTCCCAGTTCAGTGACCCCCTGCAGCTGGTGATGACAGGAGCT
TATGAGAAGCCCTCCCTCTCCAGCCTGGCTGGCACAGTGGTGGCTCCAGGGGAGAATGTG
AAGTTGCAGTGTTTCTCCAAAATCAACTATGATGTATTTATCCTCACCAAAGAAGGTGAA
GATCACATCACCCAGAATCAAAGCTCTGCCCCCCAGGACAGGGGACGCCAGACCATCTTC
CTCTTGAGTCCAGTCTCCTCCACACAGGCGGGGACCTACAGATGCTACGGTGCCTTCCGC
GAGAACCCCTACCTGTGGTCCCAGCCCAGTGACCCACTGCAGCTTCAGGTCGAAGGAACT
ACTGACTCTCCCAGCAGCACACAGCACAGACGCTCAACTGCACCTGCCGCTTGGCACCCT
TCTCTGGAGACTCAAGTCCGCCTGAGCCTGGCTGCCGTGCTTCTCCTGGCCATGGTCGTC
CTGCTGGCTGAAGCCTGGTACAGCCGGGGAGGGGGTCCCTCAGTGAAGTCAGATGAGCCC
CCGCCCCAGTGGACTGACAAGCGCCGATGA
>Novel_Ig-like_2_goat 
ATGTCCATGGTTCCTCCCTCGTTGCTCTGTCTTGGGTTGTGTCTGAGCCAGAGCACTTGG
GCACAGAAGGGAAATCTCCGCCCCCCTCATATCACAGCTCTGCCTGGATCCACAGTTCCA
TGGAAGGGTCATGTGACCCTCCTGTGTCAAGGACCTGGACAAGCTGAGGGGTACAAGATC
GCAAAAGTGGGAAGTCCTGAGCCCACGGACAAAGAGGAACAGATCATGCCCAGGAAGACC
AACACTCTGAGTATTGCAGAGATAACAACGGACAAGACGGGGCTGTACCACTGCTCCTAT
CAGAGAGGAGGCCGCTGGTCCCAGTTCAGTGACCCCCTGCAGCTGGTGATGACCGGAGCT
TTTGCCAAGCCCTCCCTCTCCAGCCTGGCTGGCACAGTGGCGGCTCTAGGGGAGAATGTG
AAGTTGCAGTGTTTCTCCAAAATCAACTATGATGTATTTATCCTCACCAAAGATGGAGAT
CACATCACCCAGAACCAAAGCTCTGCCCCCCAGGACAGAGGGCGCCAGACCATCTTCCTC
TTGAGTCCAGTCTCCTCCACACAGGCGGGGACCTACAGATGCTACGGTGCCTTCCGCGAC
AACCCCTACCTGTGGTCTCAGCCCAGTGACCCACTGCAGCTTCAGGTCGAAGCACCTGCC
GCTTGGCACCCTTCTCTGGAGACTCAAGTCCGCCTGAGCCTGGCTGCCGTGCTTCTCCTG
GCCATGGTCGTCCTGCTGGCTGAAGCCTGGTACAGCCGGGGAGGGGGTCCCTCAGTGAAG
TCAGATGAGCCCCCGCCCCAGTGGACTGACAAGCGCCGATGA
>Novel_Ig-like_3_goat
ATGTCTGTGGTTCCTCCCTTGCTGCTCTGTCTTGGGTTGTATCTGAGCCAGAGCACTTGG
GCACAGACGGGAAATCTCCGCCCCCCTCGTATCACAGCTCTGCCTGGATCCACAGTTCCA
TGGAAGGGTCATGTGACCCTCCTGTGTCAAGGACCTGGACAAGCTGAGGGGTACAAGATC
GCAAAAGTGGGAAGTCCTGAGCCCACGGACAAAGAGGAACAGATCATGCCCAGGAAGACC
AACACTCTGAGTGTTGCAGAGATAACAACGGACAAGACGGGGCTGTACCACTGCTCCTAT
CAGAGAGGAGGCCGCTGGTCCCAGTTCAGTGACCCCCTGCAGCTGGTGATGACCGGAGCT
TATGAGAAGCCCTCCCTCTCCAGCCTGGCTGGCACAGTGGTGGCTCCAGGGGAGAATGTG
AAGTTGCAGTGTTTCTCCAAAATCAACTATGATGTATTTATCCTCACCAAAGAAGGTGAA
GATCACATCACCCAGAATCAAAGCTCCATGCCGCAGGACAGAGGGCGCCAGACCATCTTC
CTCTTGAATCCAGTCTCCTCCACACAGGCAGGGACTTACAGATGCTACGGTGCCTTCCGC
GAGAACCCCTACCTGTGGTCTCAGCCCAGTGACCCACTGCAGCTTCAGGTCGAAGGAACT
ACTGAGTCTCCCAGCAGCACACAGCCCATATGTTCAACTGCCCCGTCTGGTGACTTAGCC
TCCCGAGGCAGACTCCTAGGTATCTGGATCGGTGTCCCGGTGGCCGTGGGTCTCCTGCTC
CTAGTCTTCCTCATCTTCCTTATCCTCTACTGTCTGCGCAAAGCCAAAAGCAATGCTGCA
AGGAAAGAGAGACAGCCAGAGGCAGCTGGCCGGGCAAATGGACAGGTTTCTGAAGCTGCA
GACCCTCAGGAGGTCACCTATTCCCAGGTGACCTGCCATGTCCCCCACCAGGGGACAGCT
GGGGCCCCCTCCAGGGTGCCCAGACAGACCCAGAGCAGCGAGTATGTGACGCTAGCCTTC
AGATAA
>LILR1B1_goat
ATGAGAGGCAGCGCCACGACCCTGACCTTCACCGCCCTTCTCTGCCTCGGGCTGTGCTGG
AGCCCGTGGGACCAGGGACAACCAGAGGTTCTCCCCAAACCCTCCATCCGGGCTGACCCA
GGCACCATGGTCGCCCAGGGGAGCCCGGTGACCATCTGGTGTCAGGGGTCTCCGCTGGCG
GATGTCTACCGTCTGTATAAGGAGAGGAGCTCTGTATACTGGGACGCTTACGCCCCACAG
GGCTCCAGGAACAAGGCCAGGTTCCACTTTGCATCCTTGAGCTCAAGTGCAGCCGGGCAG
TATCAGTGTGCCTATCACGCCAGGCACGGCTGGTCAGTGACGAGTGACCCCCTGCCCCTG
GTGGTGACAGGAGTGTACAAGGCGCCCTTCCTGTCTGCCCAGCCCAGCCCTGTGGTGGCC
GCAGGAGGCAGCGTGTCCCTCACGTGCAGTTCACAGTATGCAGGGGGCACGCTGCACCTG
CTGAAGGAGGGAGGCGCTGAGCTGCTCCGATACAGAACATTGAGGAACTATGGGAACCAG
GGGCGGGAACAGGCTGTGTTCTTTGTGGGCCCCGTGACCGCCTCCCACGGGGGGACCTAC
AGATGCTATGATGCTCCCAACTCCCAGCCCTATCTGTGGTCGCTCCCCAGTGACCCTCTG
CATCTCCAGGTCACAGGCCTGTCCAGGGCCCCCTCCCTCTCCGCCCAGCCCGGCTCGCTC
GTGCTCCCCGGAGACAACCTGACCCTCCAGTGTCGCTCAGAGGCCGGCTCTGGCAGCTTC
GCTCTGACCAAGGACGAGGGGCTCAGCCCTCCCCTCCGTCTAGAAGGGCAGCAGAGCCCC
GACTTCCCCCTGGGCCGCGTGAGCAGTGCCCACGGGGGCCGGTACAGATGCTACAGTGGA
CACAACCTCTCCTACGTGTGGTCGGCCCCCAGCGCCCCCCTGGACGTCCTGATCGCGGGA
ATGCACAGGAAACCCTCCCTCTCCGCCCACCCAGGGGCCTCAGTGCCCCAGGGAGAGAAC
GTGACCCTGCAGTGTCGCTCTGAGGTCCAGGCAGACACCTTCCATCTGTCCAAGGAGGGG
TCGCTCACTGCTCCCCAGCACCTTCGTCTGCAGGACCCGGCTCCACCCGTTCAGGCCAAC
TTCACCCTGCGTGCTGTGACCTCAGCCCACAGTGGGACCTACAGGTGCTACAGCTCACAC
AGCACCGCCCCCTACCTGCTGTCGCTCCCCAGCCACCCCCTGGAGCTCCTGGTCTCAGGA
AGCCCCGGGAATCAGCTCCTCCCTGCCTCGGAATCAGGCTCCGGCCTCACGTGGTACCTG
AGTGTCCTCATCGGGGTCTCGGTGACCTTCGTCCTGCTGCTCCTCGTCCTCCTCTTCCTC
TTCCTCCGACACCGGGGTCAGGACAGACGCAGGAAGTCAGCGGCCGCAGCATCAGTGCTT
GAGGACAGAGGCAAGCAGAAGAGCTCCAGCCCAGCTGCTGACGCCCCGGAGGAGAGCTTG
TACTGTGCCGTCATGGAAGACGCACGGCCAGAGCATGGCAGAGTGCGGGACAGTCAGGCT
GCCACACCTGAAGCCCCCCAGGACGTGACCTATGCCGAACTGGACCACTCAGCTGTCAGA
CAGGGGGGGACTGCGCCCTCCAACCCACAGTCAGGAGCGCGCCCAGCAGAGCCCAGCGTG
TATGCTGCTCTCGCCTTGCACTAG
>LILR2B2_goat
ATGGCCACCACGCTCCCCGCCCTGCTCTGCCTCGGGCTGAGTGTGGGCCTGAGGACCCAG
GTGCAGGCCGGGACCCTCCCCAAACCCACCATCTGGGCTGAGCCGGGCACTGTGGTCCCC
TGGGGGAGCCCCATTACCATCTGGTGTCAGGGGACCCCGGGGGCCCAGGAGTTCCATCTG
GATAAAGAGGGAACCTCAGTCCCCTGGGACAGACAGAAACCCCTGGAGCCTGGGGTCAAG
GCCAAGTTCTCCATCTACTACATGGGACAGGACCACACAGGGAGCTATCAGTGCTACTAC
AGAACCCCCGCTGGCTGGTCAGAGCCCAGTGACCCCCTGGAGCTGGTGGTGACAGGACCC
TACAGCAAACCCAGCCTCTCAGCCCTGCCGAGCCCTGTGGTGACCTCGGGAGGGAACGTG
ACCCTCCAGTGTGCCTCCTATCATGGATTTAACAGATTCCTTCTGACCAAGGAAGGAGAA
GACAAGGCCTCTTGGACCCTGGATGGAGAGCGACGCCATGACTGGCAGATGCAGGCCCTG
TTCCCCGTGGGCCCCGTGACCCCCGGAAATGGGTGGACGTTCAGATGCTACGGCTTTAAC
AGGGACACCCCCCGGGTGTGGTCAGCCCCCAGCAACCCCCTGGAGCTCCTGGTCCCAGGG
CTGTCTGGGAAGCCCTCCCTCCTGACCCCGCAGGGCCCCGTCGTCACCTCTGGACAGAAC
CTGACCCTCCAGTGTCGCTCTGACGTCGGCTACGCCAGATTCGCTCTGTCCAAGGAGGGG
GGACAGAACCTCCCCCAGCGCCCTGCCCAGAGGCCCCAGGGAGGGCTCTCTCAGGCCGAC
TTCCCCCTGGGCCCTGTGGGCACCGTCCACGGGGGCCGGTACAGATGCTACGGTGGACAC
GGCCTCTCCTCTGAGTGGTCGGCCCCCAGCGAGCCCCTGGAGCTGCTGGTGGCAGGACGG
CTCAGAGACAGCCCCTCCCTCTCGGTGCGGCCCGGCCCCGCGGTGGCCCCGGGGGAGAGT
GTGACCCTGCTGTGTCAGTCAGGAGACAGGACGGACACTTTCCTTCTGTCCAAGGAGGGG
GCAGCCCAGCGCCCCCTGCGTCTGCACTCCCAGGACCAAGACGGGCGGTACCAGGCCGAG
TTCTCCTTGAGCCCTGTGACCTCAGCCCACGGGGGCACCTACAGGTGCTACCGCTCACTC
AGCACAGACCCCTACCTGCTGTCCCAGCCCAGTGAGCCCCTGGCCCTCGTGGTCTCAGGC
CTCACGTGGTACCTGAGTGTCCTCATCGGGGTCTCGGTGACCTTCGTCCTGCTGCTCCTC
ATCCTCCTCATCCTCTTCCTCCGACACCGGGGTCAGGACAGATGCAGGAAGTCAGGGGCC
GCAGACCCAGGGCCTGAGGACAGAGGCCCGCAGAGCAGCTCCAGCCCAGCTGCAGACGCC
CAGGACCAGGCCATCTATGCTGCCGTGAGCGACGCCCACTCTGAGGTGGGGCTGCAGCTG
GACCATCGGGCTGCCACATCTGAAGCCCCCCAGGACGTGACCTACGCCCAGCTGAACCAC
TCGACCCTCAGAAGGGGGACGGCCGCACCCCCCGGCCCCCCGTCGGGGGAGCCCCCAGCA
GAGCCCAGTGAGTATGCTGCTCTTGCCATTCACTAG
>LILR2A3_goat 
ATGGCCCCCACGCTCCCCGCCCTGCTCTGCCTCGGGCTGAGTGTGGGCCTGAGGACCCAG
GTGCAGGCCGGGACCCTCCCCAAACCCACCATCTGGGCTGAGCCGGGCTCTCAGGTCCCC
TTGGGGAGCCCCGTGACCATCTGGTGCCGGGGGACTCTGGGGGCCCAGGAGTTCCATCTG
GATAAAGAGGGAAGCAAAGCCTTCTGGGACAGACAGAAACCCCCGGGGCCCGGGGACAAG
GCCAGGTTCTCCATCCAACACATGGGACAGGCCCATGCAGGGAGCTATTGGTGCTACTAC
AGAACCCCCACTGGCTGGTCAGAGCCCAGTGCCCGCCTGGACCTGGTGGTGACAGGATCC
AATGACAAACCCAGCCTCTCAGCCCTGCCGAGCCCTGTGGTGACCTTGGGAGGGAACGTG
ACCCTCCAGTGTGGCTCTCGTCGGGGATTTAACAGATTCCACCTGACCAAGGAAGGAGAA
GATGCGTTCTCTTGGACCCTGGATGGAGAGCGACGCCCCGACGGGCAGACCCAGGCCCTG
TTCCCAGTGGGCCCCGTGACCCCCGGACACGGGTGGACGTTCAGATGCTACAACTTTTAC
AGGGAAACTCCCTGGTTGTGGTCGGCCCCCAGCGACCCCCTGGAGCTCCTGGTCTCAGGG
CTGTCTGGGAAGCCCTCCCTCCTGACCCCGCAGGGCCCCGTCGTCACCTCTGGACAGAAC
CTGACCCTCCAGTGTCGCTCTGACGTCGGCTACACCAGATTCGCTCTGTCCAAGGAGGGG
GGACAGGATCTCCCCCAGCGCCCTGCCCGGAGGCCCCATGGAGGGCTCTCTCAGGCCGAC
TTCCCCCTGGGACCCGTGGGCACCATCCACGGGGGCCGGTACAGATGCTACGGTGGACAC
AGCCTCTCCTCTGAGTGGTCGGCCCCCAGCGAGCCCCTGGAGCTGCTGGTGGCAGGATGG
CTCAGAGACAGCCCCTCCCTCTTGGTGCAGCCGGGCCCCTCGGTGGCTCCGGGAGAGACC
GTGACTCTGCTGTGTCAGTCAGGAGACAGGACGGACACTTTCCTTCTGTCCAAGGAGGGG
GCAGCCCATCACCCCCTGCGTCTGCGCTCCCAGGACCAAGACGGGCGGTACCAGGCCGAG
TTCTCCTTGAGCCCTGTGACCTCAGCCCACAGGGGCACCTACAGGTGCTACCGCTCACTC
AGCACAGACCCCTACCTGCTGTCCCAGCCCAGTGAGCCCCTGGCCCTCGTGGTCTCAGAC
TACACGGTGCAGAATCTCACCCGAATGGGCCTCGCAGCCTCCGTCCTGCTGCTCCTCGGG
ATCCTGCTCTGCCAGGCTCGGCATGACCACGGAGGAGCCCGAGAGGCGGGAAAGGAGCTG
AGCACAGGGACCCTGCACCACCTGGAGCACATCCCCAACCTTTGGGAAGAGCCTCTGAGC
CCAGGAGAGATGTGCACAGCGGGGCGGGAGGAGGGGGGCTGGGGGCTTGGCCTCTGCTCT
CCGGGGCCCCCCTCCCTGCCGGGGAGGACGCCCGACTCCCATCTCTGCTCACCCACGGCC
TGA
>LILR2A6_goat 
ATGGCCCCCGCGCTCCCCGCCCTGCTCTGCCTCGGGCTGAGTGTGGGCCTGAGGACCCAG
GTGCAGGCCGGGACCCTCCCCAAACCCACCATCTGGGCTGAGCCGGGCTCTCTGGTGCCC
TGGGGGAGCCCCGTGACCATCTGGTGTCAGGGGACCCCGGGGGCCCAGGAGTTCCATCTG
GATAAAGAGGGAACCTCAGTCCCCTGGGACAGACAGAAACCCCTGGAGCCCGGGGACAAG
GCCAAGTTTTCCATCTACTACATGGGACAGGACCATACAGGGAGCTATCGCTGCTACTAC
AAAACCGCCACTGGCTGGTCAGAGCCCAGTGACCGCCTGAAGCTGGTGGTGACAGGACCC
TACAGCAAACCCAGCCTCTCAGCCCTGCCGAGCCCTGTGGTGACCTCGGGAGGGAACGTG
ACCCTCCAGTGTGCCTCCTATCATGGATTTAACAGATTCCTTCTGACCAAGGAAGGAGAT
GACGAGGCCTCTTGGACCCTGGATGGAGAGCGACGCCCCGACGGGCAGACCCAGGCCCTG
TTCCCCGTGGGCCCCGTGACCCCCGGACACGGGTGGACGTTCAGATGCTACGGCTTTAAC
AGGGACACCCCCCGGGTGTGGTCAGCCCCCAGCAACCCCCTGGAGCTCCTGGTCCCAGGG
CTGTCTGGGAAGCCCTCCCTCCTGACTCCGCAGGACCCCATCGTCACCTCTGGACAGAAC
CTGACCCTCCAGTGTCGCTCTGACGTCGGCTACGCCAGATTCACTCTGTCCAAGGAGGGG
GGACAGGACCTCCCCCAGCGCCCTGCCCGGAGGCTCCAGGCAGGGCTCTCTCAGGCCGAC
TTCCCCCTGGGCCCTGTGGGCACCGTCCACGGGGGCCGGTACAGATGCTACGGTGGACAC
GGCCTCTCCTCTGAGTGGTCGGCCCCCAGCGAGCCCCTGGAGCTGCTGGTGGCAGGACGG
CTCGGAGACAGCCCCTCCCTCTCCGTGCAGCCCGGCCCCTCGGTGGCCCCGGGGGAGACC
GTGACCCTGCTGTGTCAGTCAAGAGACAGGACGGACACTTTCCTTCTGTCCAAGGAGGGG
GCAGCCCATCGCCCCCTGCGTCTGCGCTCCCAGGACCAAGACGGGCAGTACCAGGCCGAG
TTCTCCTTGAGCCCTGTGACCTCAGCCCACGGGGGCACCTACAGGTGCTACCGCTCACTC
AGCACAGACCCCTACCTGCTGTCCCAGCCCAGTGAGCCCCTGGCCCTCGTGGTCTCAGAC
TACACCGTGCAGAATCTCACCCGCATGGGCCTCGCAGCCTCCGTCCTGCTGCTCCTCGGG
GTCCTGCTCTGCCAGGCTCGGCATGACCGCAGAGGAGCCAGAGACGCGGCCCGGAGCTGA

>LILR1A7_goat
ATGCGCCCCACCGAGCCTGGACCTCCACGCCCAGTGTGTCTGTCCGTCCTGCGGGCTCTG
AGGTCTCTGAAGTCACCTGCTCTGCTGGGAACCATGAGAGGCAGCACCACGACCCTGACC
TTCACCGCCCTTCTCTGCCTCGGGCTGTGCTGGGGCCAGAGGGACCAGGGACAAGCAGAG
GTTCTCCCCAAACCCTCCATCCAGGCTGACCCAGGCACCATGGTCGCCCAGGGGAGCCCG
GTGACCATCTGGTGTCAAGGGTCTCCGCTGGCAGATGTCTACCGTCTGTATAAGGAGAGG
AGCTCTGTATACTGGGACGCTTACGCCCCACAGGGCTCCAGGAACAAGGCCAGGTTCCAC
TTTGCATCCTCGAGCTCAAGTGCAGCCGGGCAGTATCAGTGTGCCTATCACACCAGGCAC
GGCTGGTCAGTGACGAGTGACCCCCTGCCCCTGGTGGTGACAGGAGTGTACACGGCACCC
TTCCTGTCTGCCCAGCCCAGCCCTGTGGTGGCCGCAGGAGGCAACGTGTCCCTCACGTGC
AGTTCACAGAATGCAGGGAGCACGCTGCACCTGCTGAAGGAGGGAGGCGCTGAGCTGCTC
CGATACAGAACACTGAGGAACTATGGGAACCAGGGGCGGGAACAGGCTGTGTTCTTTGTG
GGCCCCGTGAACGCCTCCAACGGGGGGACCTACAGATGCTATGATGCTCCCAACTCCCAG
CCCTATCTGTGGTCGCGCCCCAGTGACCCTCTGCATCTCCAGGTCACAGGCCTGTCCAGG
GCGCCCTCTCTCTCTGCCCAGCCCGGCTCGCTCGTGCTCCCCGGAGACAACCTGACCCTC
CAGTGTCACTCAGAGGCCGGCTCTGGCAGCTTCGCTCTGACCAAGGACGAGGGGCTCAGC
CCTCCCCTCCGTCTAGAAGGGCAGCAGAGCCCCGACTTCCCCCTGGGCCGCGTGAGCCGT
GCCCACGGGGGCCGGTACAGATGCTACAGTGGACACAACCTCTCCTACGCATGGTCGGCC
CCCAGCGCCCCCCTGGACATCCTGATTGCGGGAATGCACAGGAAACCCTCCTTCTCCGCC
CGCCCGGGGGCCTCAGTGCCCCAGGGAGAGAACGTGACCCTGCAGTGTCGCTCTGAGGTC
CAGGCAGACACCTTCCATCTGTCCAAGGAGGGGTGGCTTGCTGCTCCCCAGCACCTTCGT
CTGCAGGACCCGGCTCCACCCGTTCAGGCCAACTTCACCCTGCGTGCTGTGACCTCAGCC
CACAGTGGGACCTACAGGTGCTACAGCTCACACAGCACCGCCCCCCACCTGCTGTCGCTC
CCCAGCGACCCCCTGGAGCTCCTGGTCTCAGGAGCAGCTGACAGTATCAGCCCACCACAA
AACAAGTCAGACTCCAAGAGCGACTGCACGGTGCAGAATCTCACCCGCATGGGCCTCGCA
GCCTCCGTCATGCTGCTCCTCGGGGTCCTGCTCTGCCAGGCTTGGCATGACCCTGGAGGA
GCCCGAGACGCGGCCCAGAGCTGA
>LILRA1_human
ATGACCCCCATCGTCACAGTCCTGATCTGTCTCAGGCTGAGTCTGGGCCCCCGGACCCAC
GTGCAGGCAGGGACCCTCCCCAAGCCCACACTCTGGGCTGAGCCAGGCTCTGTGATCACC
CAGGGGAGTCCCGTGACCCTCTGGTGTCAGGGGATCCTGGAGACCCAGGAGTACCGTCTG
TATAGAGAAAAGAAAACAGCACCCTGGATTACACGGATCCCACAGGAGATTGTGAAGAAG
GGCCAGTTCCCCATCCCATCCATCACCTGGGAACACACAGGGCGGTATCGCTGTTTCTAC
GGTAGCCACACTGCAGGCTGGTCAGAGCCCAGTGACCCCCTGGAGCTGGTGGTGACAGGA
GCCTACATCAAACCCACCCTCTCAGCTCTACCCAGCCCTGTGGTGACCTCAGGAGGGAAC
GTGACCCTCCATTGTGTCTCACAGGTGGCATTTGGCAGCTTCATTCTGTGTAAGGAAGGA
GAAGATGAACACCCACAATGCCTGAACTCACAGCCCCGTACCCATGGGTGGTCCCGGGCC
ATCTTCTCTGTGGGCCCCGTGAGCCCGAGTCGCAGGTGGTCGTACAGGTGCTATGCTTAT
GACTCGAACTCTCCCCATGTGTGGTCTCTACCCAGTGATCTCCTGGAGCTCCTGGTCCTA
GGTGTTTCTAAGAAGCCATCACTCTCAGTGCAGCCAGGTCCTATAGTGGCCCCTGGGGAG
AGCCTGACCCTCCAGTGTGTTTCTGATGTCAGCTACGACAGATTTGTTCTGTATAAGGAG
GGAGAACGTGACTTCCTCCAGCTCCCTGGCCCACAGCCCCAGGCTGGGCTCTCCCAGGCC
AACTTCACCCTGGGCCCTGTGAGCCGCTCCTACGGGGGCCAGTACAGATGCTCCGGTGCA
TACAACCTCTCCTCCGAGTGGTCGGCCCCCAGCGACCCCCTGGACATCCTGATCGCAGGA
CAGTTCCGTGGCAGACCCTTCATCTCGGTGCATCCGGGCCCCACGGTGGCCTCAGGAGAG
AACGTGACCCTGCTGTGTCAGTCATGGGGGCCGTTCCACACTTTCCTTCTGACCAAGGCG
GGAGCAGCTGATGCCCCCCTCCGTCTCAGATCAATACACGAATATCCTAAGTACCAGGCT
GAATTCCCTATGAGTCCTGTGACCTCAGCCCACTCGGGGACCTACAGGTGCTACGGCTCA
CTCAGCTCCAACCCCTACCTGCTGTCTCACCCCAGTGACTCCCTGGAGCTCATGGTCTCA
GGAGCAGCTGAGACCCTCAGCCCACCACAAAACAAGTCCGATTCCAAGGCTGGAGCAGCT
AACACCCTCAGCCCATCACAAAACAAGACTGCCTCACACCCCCAGGATTACACAGTGGAG
AATCTCATCCGCATGGGCATAGCTGGCTTGGTCCTGGTGGTCCTCGGGATTCTGCTATTT
GAGGCTCAGCACAGCCAGAGAAGCCTCTGA
>LILRA2_human
ATGACCCCCATCCTCACGGTCCTGATCTGTCTCGGGCTGAGTCTGGGCCCCAGGACCCAC
GTGCAGGCAGGGCACCTCCCCAAGCCCACCCTCTGGGCTGAGCCAGGCTCTGTGATCATC
CAGGGAAGTCCTGTGACCCTCAGGTGTCAGGGGAGCCTTCAGGCTGAGGAGTACCATCTA
TATAGGGAAAACAAATCAGCATCCTGGGTTAGACGGATACAAGAGCCTGGGAAGAATGGC
CAGTTCCCCATCCCATCCATCACCTGGGAACACGCAGGGCGGTATCACTGTCAGTACTAC
AGCCACAATCACTCATCAGAGTACAGTGACCCCCTGGAGCTGGTGGTGACAGGAGCCTAC
AGCAAACCCACCCTCTCAGCTCTGCCCAGCCCTGTGGTGACCTCAGGAGGGAACGTGACC
CTCCAGTGTGTCTCACAGGTGGCATTTGACGGCTTCATTCTGTGTAAGGAAGGAGAAGAT
GAACACCCACAACGCCTGAACTCCCATTCCCATGCCCGTGGGTGGTCCTGGGCCATCTTC
TCCGTGGGCCCCGTGAGCCCGAGTCGCAGGTGGTCGTACAGGTGCTATGCTTATGACTCG
AACTCTCCCTATGTGTGGTCTCTACCCAGTGATCTCCTGGAGCTCCTGGTCCCAGGTGTT
TCTAAGAAGCCATCACTCTCAGTGCAGCCAGGTCCTATGGTGGCCCCTGGGGAGAGCCTG
ACCCTCCAGTGTGTCTCTGATGTCGGCTACGACAGATTTGTTCTGTATAAGGAGGGAGAA
CGTGACTTCCTCCAGCGCCCTGGTTGGCAGCCCCAGGCTGGGCTCTCCCAGGCCAACTTC
ACCCTGGGCCCTGTGAGCCCCTCCCACGGGGGCCAGTACAGATGCTACAGTGCACACAAC
CTCTCCTCCGAGTGGTCGGCCCCCAGTGACCCCCTGGACATCCTGATCACAGGACAGTTC
TATGACAGACCCTCTCTCTCGGTGCAGCCGGTCCCCACAGTAGCCCCAGGAAAGAACGTG
ACCCTGCTGTGTCAGTCACGGGGGCAGTTCCACACTTTCCTTCTGACCAAGGAGGGGGCA
GGCCATCCCCCACTGCATCTGAGATCAGAGCACCAAGCTCAGCAGAACCAGGCTGAATTC
CGCATGGGTCCTGTGACCTCAGCCCACGTGGGGACCTACAGATGCTACAGCTCACTCAGC
TCCAACCCCTACCTGCTGTCTCTCCCCAGTGACCCCCTGGAGCTCGTGGTCTCAGAAGCA
GCTGAGACCCTCAGCCCATCACAAAACAAGACAGACTCCACGACTACATCCCTAGGCCAA
CACCCCCAGGATTACACAGTGGAGAATCTCATCCGCATGGGTGTGGCTGGCTTGGTCCTG
GTGGTCCTCGGGATTCTGCTATTTGAGGCTCAGCACAGCCAGAGAAGCCTACAAGATGCA
GCCGGGAGGTGA
>LILRA3_human
ATGACCCCCATCCTCACGGTCCTGATCTGTCTCGGGCTGAGCCTGGACCCCAGGACCCAC
GTGCAGGCAGGGCCCCTCCCCAAGCCCACCCTCTGGGCTGAGCCAGGCTCTGTGATCACC
CAAGGGAGTCCTGTGACCCTCAGGTGTCAGGGGAGCCTGGAGACGCAGGAGTACCATCTA
TATAGAGAAAAGAAAACAGCACTCTGGATTACACGGATCCCACAGGAGCTTGTGAAGAAG
GGCCAGTTCCCCATCCTATCCATCACCTGGGAACATGCAGGGCGGTATTGCTGTATCTAT
GGCAGCCACACTGCAGGCCTCTCAGAGAGCAGTGACCCCCTGGAGCTGGTGGTGACAGGA
GCCTACAGCAAACCCACCCTCTCAGCTCTGCCCAGCCCTGTGGTGACCTCAGGAGGGAAT
GTGACCATCCAGTGTGACTCACAGGTGGCATTTGATGGCTTCATTCTGTGTAAGGAAGGA
GAAGATGAACACCCACAATGCCTGAACTCCCATTCCCATGCCCGTGGGTCATCCCGGGCC
ATCTTCTCCGTGGGCCCCGTGAGCCCAAGTCGCAGGTGGTCGTACAGGTGCTATGGTTAT
GACTCGCGCGCTCCCTATGTGTGGTCTCTACCCAGTGATCTCCTGGGGCTCCTGGTCCCA
GGTGTTTCTAAGAAGCCATCACTCTCAGTGCAGCCGGGTCCTGTCGTGGCCCCTGGGGAG
AAGCTGACCTTCCAGTGTGGCTCTGATGCCGGCTACGACAGATTTGTTCTGTACAAGGAG
TGGGGACGTGACTTCCTCCAGCGCCCTGGCCGGCAGCCCCAGGCTGGGCTCTCCCAGGCC
AACTTCACCCTGGGCCCTGTGAGCCGCTCCTACGGGGGCCAGTACACATGCTCCGGTGCA
TACAACCTCTCCTCCGAGTGGTCGGCCCCCAGCGACCCCCTGGACATCCTGATCACAGGA
CAGATCCGTGCCAGACCCTTCCTCTCCGTGCGGCCGGGCCCCACAGTGGCCTCAGGAGAG
AACGTGACCCTGCTGTGTCAGTCACAGGGAGGGATGCACACTTTCCTTTTGACCAAGGAG
GGGGCAGCTGATTCCCCGCTGCGTCTAAAATCAAAGCGCCAATCTCATAAGTACCAGGCT
GAATTCCCCATGAGTCCTGTGACCTCGGCCCACGCGGGGACCTACAGGTGCTACGGCTCA
CTCAGCTCCAACCCCTACCTGCTGACTCACCCCAGTGACCCCCTGGAGCTCGTGGTCTCA
GGAGCAGCTGAGACCCTCAGCCCACCACAAAACAAGTCCGACTCCAAGGCTGGTGAGTGA

>LILRA4_human
ATGACCCTCATTCTCACAAGCCTGCTCTTCTTTGGGCTGAGCCTGGGCCCCAGGACCCGG
GTGCAGGCAGAAAACCTACTCAAACCCATCCTGTGGGCCGAGCCAGGTCCCGTGATCACC
TGGCATAACCCCGTGACCATCTGGTGTCAGGGCACCCTGGAGGCCCAGGGGTACCGTCTG
GATAAAGAGGGAAACTCAATGTCGAGGCACATATTAAAAACACTGGAGTCTGAAAACAAG
GTCAAACTCTCCATCCCATCCATGATGTGGGAACATGCAGGGCGATATCACTGTTACTAT
CAGAGCCCTGCAGGCTGGTCAGAGCCCAGCGACCCCCTGGAGCTGGTGGTGACAGCCTAC
AGCAGACCCACCCTGTCCGCACTGCCAAGCCCTGTGGTGACCTCAGGAGTGAACGTGACC
CTCCGGTGTGCCTCACGGCTGGGACTGGGCAGGTTCACTCTGATTGAGGAAGGAGACCAC
AGGCTCTCCTGGACCCTGAACTCACACCAACACAACCATGGAAAGTTCCAGGCCCTGTTC
CCCATGGGCCCCCTGACCTTCAGCAACAGGGGTACATTCAGATGCTACGGCTATGAAAAC
AACACCCCATACGTGTGGTCGGAACCCAGTGACCCCCTGCAGCTACTGGTGTCAGGCGTG
TCTAGGAAGCCCTCCCTCCTGACCCTGCAGGGCCCTGTCGTGACCCCCGGAGAGAATCTG
ACCCTCCAGTGTGGCTCTGATGTCGGCTACATCAGATACACTCTGTACAAGGAGGGGGCC
GATGGCCTCCCCCAGCGCCCTGGCCGGCAGCCCCAGGCTGGGCTCTCCCAGGCCAACTTC
ACCCTGAGCCCTGTGAGCCGCTCCTACGGGGGCCAGTACAGATGCTACGGCGCACACAAC
GTCTCCTCCGAGTGGTCGGCCCCCAGTGACCCCCTGGATATCCTGATCGCAGGACAGATC
TCTGACAGACCCTCCCTCTCAGTGCAGCCGGGCCCCACGGTGACCTCAGGAGAGAAGGTG
ACCCTGCTGTGTCAGTCATGGGACCCGATGTTCACTTTCCTTCTGACCAAGGAGGGGGCA
GCCCATCCCCCGTTGCGTCTGAGATCAATGTACGGAGCTCATAAGTACCAGGCTGAATTC
CCCATGAGTCCTGTGACCTCAGCCCACGCGGGGACCTACAGGTGCTACGGCTCACGCAGC
TCCAACCCCTACCTGCTGTCTCACCCCAGTGAGCCCCTGGAGCTCGTGGTCTCAGGAGCA
ACTGAGACCCTCAATCCAGCACAAAAGAAGTCAGATTCCAAGACTGCCCCACACCTCCAG
GATTACACAGTGGAGAATCTCATCCGCATGGGTGTGGCTGGCTTGGTCCTGCTGTTCCTC
GGGATTCTGTTATTTGAGGCTCAGCACAGCCAGAGAAGCCCCCCAAGGTGCAGCCAGGAG
GCAAACAGCAGAAAGGACAATGCACCCTTCAGAGTGGTGGAGCCTTGGGAACAGATCTGA

>LILRA5_human
ATGGCACCATGGTCTCATCCATCTGCACAGCTGCAGCCAGTGGGAGGAGACGCCGTGAGC
CCTGCCCTCATGGTTCTGCTCTGCCTCGGGCTGAGTCTGGGCCCCAGGACCCACGTGCAG
GCAGGGAACCTCTCCAAAGCCACCCTCTGGGCTGAGCCAGGCTCTGTGATCAGCCGGGGG
AACTCTGTGACCATCCGGTGTCAGGGGACCCTGGAGGCCCAGGAATACCGTCTGGTTAAA
GAGGGAAGCCCAGAACCCTGGGACACACAGAACCCACTGGAGCCCAAGAACAAGGCCAGA
TTCTCCATCCCATCCATGACAGAGCACCATGCAGGGAGATACCGCTGTTACTACTACAGC
CCTGCAGGCTGGTCAGAGCCCAGCGACCCCCTGGAGCTGGTGGTGACAGGATTCTACAAC
AAACCCACCCTCTCAGCCCTGCCCAGTCCTGTGGTGACCTCAGGAGAGAACGTGACCCTC
CAGTGTGGCTCACGGCTGAGATTCGACAGGTTCATTCTGACTGAGGAAGGAGACCACAAG
CTCTCCTGGACCTTGGACTCACAGCTGACCCCCAGTGGGCAGTTCCAGGCCCTGTTCCCT
GTGGGCCCTGTGACCCCCAGCCACAGGTGGATGCTCAGATGCTATGGCTCTCGCAGGCAT
ATCCTGCAGGTATGGTCAGAACCCAGTGACCTCCTGGAGATTCCGGTCTCAGGAGCAGCT
GATAACCTCAGTCCGTCACAAAACAAGTCTGACTCTGGGACTGCCTCACACCTTCAGGAT
TACGCAGTAGAGAATCTCATCCGCATGGGCATGGCCGGCTTGATCCTGGTGGTCCTTGGG
ATTCTGATATTTCAGGATTGGCACAGCCAGAGAAGCCCCCAAGCTGCAGCTGGAAGGTGA

>LILRA6_human
ATGACCCCCACCCTCGCAGCCCTGCTCTGCCTAGGGCTGAGTCTGGGCCCCAGGACCCAC
GTGCAGGCAGGGCCCTTCCCCAAACCCACCCTCTGGGCTGAGCCAGGCTCTGTGATCAGC
TGGGGGAGCCCCGTGACCATCTGGTGTCAGGGGAGCCTGGAGGCCCAGGAGTACCGACTG
GATAAAGAGGGAAGCCCAGAGCCCTGGGACAGAAATAACCCACTGGAACCCAAGAACAAG
GCCAGATTCTCCATCCCATCCATAACAGAGCACCATGCGGGGAGATACCGCTGCCACTAT
TACAGCTCTGCAGGCTGGTCAGAGCCCAGCGACCCCCTGGAGCTGGTGATGACAGGAGCC
TATAGCAAACCCACCCTCTCAGCCCTGCCCAGCCCTGTGGTGGCCTCAGGGGGGAATATG
ACCCTCCAATGTGGCTCACAGAAGGGATATCACCATTTTGTTCTGATGAAGGAAGGAGAA
CACCAGCTCCCCCGGACCCTGGACTCACAGCAGCTCCACAGTGGGGGGTTCCAGGCCCTG
TTCCCTGTGGGCCCCGTGAACCCCAGCCACAGGTGGAGGTTCACATGCTATTACTATTAT
ATGAACACCCCCCGGGTGTGGTCCCACCCCAGTGACCCCCTGGAGATTCTGCCCTCAGGC
GTGTCTAGGAAGCCCTCCCTCCTGACCCTGCAGGGCCCTGTCCTGGCCCCTGGGCAGAGC
CTGACCCTCCAGTGTGGCTCTGATGTCGGCTACGACAGATTTGTTCTGTATAAGGAGGGG
GAACGTGACTTCCTCCAGCGCCCTGGCCAGCAGCCCCAGGCTGGGCTCTCCCAGGCCAAC
TTCACCCTGGGCCCTGTGAGCCCCTCCCACGGGGGCCAGTACAGGTGCTATGGTGCACAC
AACCTCTCCTCCGAGTGGTCGGCCCCCAGCGACCCCCTGAACATCCTGATGGCAGGACAG
ATCTATGACACCGTCTCCCTGTCAGCACAGCCGGGCCCCACAGTGGCCTCAGGAGAGAAC
GTGACCCTGCTGTGTCAGTCATGGTGGCAGTTTGACACTTTCCTTCTGACCAAAGAAGGG
GCAGCCCATCCCCCACTGCGTCTGAGATCAATGTACGGAGCTCATAAGTACCAGGCTGAA
TTCCCCATGAGTCCTGTGACCTCAGCCCACGCGGGGACCTACAGGTGCTACGGCTCATAC
AGCTCCAACCCCCACCTGCTGTCTTTCCCCAGTGAGCCCCTGGAACTCATGGTCTCAGGA
CACTCTGGAGGCTCCAGCCTCCCACCCACAGGGCCGCCCTCCACACCTGCCTCACACGCC
AAGGATTACACAGTGGAGAATCTCATCCGCATGGGCATGGCAGGCTTGGTCCTGGTGTTC
CTCGGGATTCTGTTATTTGAGGCTCAGCACAGCCAGAGAAACCCCCAAGATGCAGCCGGG
AGGTGA
>LILRB1_human
ATGACCCCCATCCTCACGGTCCTGATCTGTCTCGGGCTGAGTCTGGGCCCCCGGACCCAC
GTGCAGGCAGGGCACCTCCCCAAGCCCACCCTCTGGGCTGAACCAGGCTCTGTGATCACC
CAGGGGAGTCCTGTGACCCTCAGGTGTCAGGGGGGCCAGGAGACCCAGGAGTACCGTCTA
TATAGAGAAAAGAAAACAGCACCCTGGATTACACGGATCCCACAGGAGCTTGTGAAGAAG
GGCCAGTTCCCCATCCCATCCATCACCTGGGAACACACAGGGCGGTATCGCTGTTACTAT
GGTAGCGACACTGCAGGCCGCTCAGAGAGCAGTGACCCCCTGGAGCTGGTGGTGACAGGA
GCCTACATCAAACCCACCCTCTCAGCCCAGCCCAGCCCCGTGGTGAACTCAGGAGGGAAT
GTAACCCTCCAGTGTGACTCACAGGTGGCATTTGATGGCTTCATTCTGTGTAAGGAAGGA
GAAGATGAACACCCACAATGCCTGAACTCCCAGCCCCATGCCCGTGGGTCGTCCCGCGCC
ATCTTCTCCGTGGGCCCCGTGAGCCCGAGTCGCAGGTGGTGGTACAGGTGCTATGCTTAT
GACTCGAACTCTCCCTATGAGTGGTCTCTACCCAGTGATCTCCTGGAGCTCCTGGTCCTA
GGTGTTTCTAAGAAGCCATCACTCTCAGTGCAGCCAGGTCCTATCGTGGCCCCTGAGGAG
ACCCTGACTCTGCAGTGTGGCTCTGATGCTGGCTACAACAGATTTGTTCTGTATAAGGAC
GGGGAACGTGACTTCCTTCAGCTCGCTGGCGCACAGCCCCAGGCTGGGCTCTCCCAGGCC
AACTTCACCCTGGGCCCTGTGAGCCGCTCCTACGGGGGCCAGTACAGATGCTACGGTGCA
CACAACCTCTCCTCCGAGTGGTCGGCCCCCAGCGACCCCCTGGACATCCTGATCGCAGGA
CAGTTCTATGACAGAGTCTCCCTCTCGGTGCAGCCGGGCCCCACGGTGGCCTCAGGAGAG
AACGTGACCCTGCTGTGTCAGTCACAGGGATGGATGCAAACTTTCCTTCTGACCAAGGAG
GGGGCAGCTGATGACCCATGGCGTCTAAGATCAACGTACCAATCTCAAAAATACCAGGCT
GAATTCCCCATGGGTCCTGTGACCTCAGCCCATGCGGGGACCTACAGGTGCTACGGCTCA
CAGAGCTCCAAACCCTACCTGCTGACTCACCCCAGTGACCCCCTGGAGCTCGTGGTCTCA
GGACCGTCTGGGGGCCCCAGCTCCCCGACAACAGGCCCCACCTCCACATCTGGCCCTGAG
GACCAGCCCCTCACCCCCACCGGGTCGGATCCCCAGAGTGGTCTGGGAAGGCACCTGGGG
GTTGTGATCGGCATCTTGGTGGCCGTCATCCTACTGCTCCTCCTCCTCCTCCTCCTCTTC
CTCATCCTCCGACATCGACGTCAGGGCAAACACTGGACATCGACCCAGAGAAAGGCTGAT
TTCCAACATCCTGCAGGGGCTGTGGGGCCAGAGCCCACAGACAGAGGCCTGCAGTGGAGG
TCCAGCCCAGCTGCCGATGCCCAGGAAGAAAACCTCTATGCTGCCGTGAAGCACACACAG
CCTGAGGATGGGGTGGAGATGGACACTCGGAGCCCACACGATGAAGACCCCCAGGCAGTG
ACGTATGCCGAGGTGAAACACTCCAGACCTAGGAGAGAAATGGCCTCTCCTCCTTCCCCA
CTGTCTGGGGAATTCCTGGACACAAAGGACAGACAGGCGGAAGAGGACAGGCAGATGGAC
ACTGAGGCTGCTGCATCTGAAGCCCCCCAGGATGTGACCTACGCCCAGCTGCACAGCTTG
ACCCTCAGACGGGAGGCAACTGAGCCTCCTCCATCCCAGGAAGGGCCCTCTCCAGCTGTG
CCCAGCATCTACGCCACTCTGGCCATCCACTAG
>LILRB2_human
ATGACCCCCATCGTCACAGTCCTGATCTGTCTCGGGCTGAGTCTGGGCCCCAGGACCCGC
GTGCAGACAGGGACCATCCCCAAGCCCACCCTGTGGGCTGAGCCAGACTCTGTGATCACC
CAGGGGAGTCCCGTCACCCTCAGTTGTCAGGGGAGCCTTGAAGCCCAGGAGTACCGTCTA
TATAGGGAGAAAAAATCAGCATCTTGGATTACACGGATACGACCAGAGCTTGTGAAGAAC
GGCCAGTTCCACATCCCATCCATCACCTGGGAACACACAGGGCGATATGGCTGTCAGTAT
TACAGCCGCGCTCGGTGGTCTGAGCTCAGTGACCCCCTGGTGCTGGTGATGACAGGAGCC
TACCCAAAACCCACCCTCTCAGCCCAGCCCAGCCCTGTGGTGACCTCAGGAGGAAGGGTG
ACCCTCCAGTGTGAGTCACAGGTGGCATTTGGCGGCTTCATTCTGTGTAAGGAAGGAGAA
GATGAACACCCACAATGCCTGAACTCCCAGCCCCATGCCCGTGGGTCGTCCCGCGCCATC
TTCTCCGTGGGCCCCGTGAGCCCGAATCGCAGGTGGTCGCACAGGTGCTATGGTTATGAC
TTGAACTCTCCCTATGTGTGGTCTTCACCCAGTGATCTCCTGGAGCTCCTGGTCCCAGGT
GTTTCTAAGAAGCCATCACTCTCAGTGCAGCCGGGTCCTGTCATGGCCCCTGGGGAAAGC
CTGACCCTCCAGTGTGTCTCTGATGTCGGCTATGACAGATTTGTTCTGTACAAGGAGGGG
GAACGTGACCTTCGCCAGCTCCCTGGCCGGCAGCCCCAGGCTGGGCTCTCCCAGGCCAAC
TTCACCCTGGGCCCTGTGAGCCGCTCCTACGGGGGCCAGTACAGATGCTACGGTGCACAC
AACCTCTCCTCTGAGTGCTCGGCCCCCAGCGACCCCCTGGACATCCTGATCACAGGACAG
ATCCGTGGCACACCCTTCATCTCAGTGCAGCCAGGCCCCACAGTGGCCTCAGGAGAGAAC
GTGACCCTGCTGTGTCAGTCATGGCGGCAGTTCCACACTTTCCTTCTGACCAAGGCGGGA
GCAGCTGATGCCCCACTCCGTCTAAGATCAATACACGAATATCCTAAGTACCAGGCTGAA
TTCCCCATGAGTCCTGTGACCTCAGCCCACGCGGGGACCTACAGGTGCTACGGCTCACTC
AACTCCGACCCCTACCTGCTGTCTCACCCCAGTGAGCCCCTGGAGCTCGTGGTCTCAGGA
CCCTCCATGGGTTCCAGCCCCCCACCCACCGGTCCCATCTCCACACCTGCAGGCCCTGAG
GACCAGCCCCTCACCCCCACTGGGTCGGATCCCCAAAGTGGTCTGGGAAGGCACCTGGGG
GTTGTGATCGGCATCTTGGTGGCCGTCGTCCTACTGCTCCTCCTCCTCCTCCTCCTCTTC
CTCATCCTCCGACATCGACGTCAGGGCAAACACTGGACATCGACCCAGAGAAAGGCTGAT
TTCCAACATCCTGCAGGGGCTGTGGGGCCAGAGCCCACAGACAGAGGCCTGCAGTGGAGG
TCCAGCCCAGCTGCCGACGCCCAGGAAGAAAACCTCTATGCTGCCGTGAAGGACACACAG
CCTGAAGATGGGGTGGAGATGGACACTCGGGCTGCTGCATCTGAAGCCCCCCAGGATGTG
ACCTACGCCCAGCTGCACAGCTTGACCCTCAGACGGAAGGCAACTGAGCCTCCTCCATCC
CAGGAAAGGGAACCTCCAGCTGAGCCCAGCATCTACGCCACCCTGGCCATCCACTAG
>LILRB3_human
ATGACGCCCGCCCTCACAGCCCTGCTCTGCCTTGGGCTGAGTCTGGGCCCCAGGACCCGC
ATGCAGGCAGGGCCCTTCCCCAAACCCACCCTCTGGGCTGAGCCAGGCTCTGTGATCAGC
TGGGGGAGCCCCGTGACCATCTGGTGTCAGGGGAGCCTGGAGGCCCAGGAGTACCAACTG
GATAAAGAGGGAAGCCCAGAGCCCTGGGACAGAAATAACCCACTGGAACCCAAGAACAAG
GCCAGATTCTCCATCCCATCCATGACACAGCACCATGCAGGGAGATACCGCTGCCACTAT
TACAGCTCTGCAGGCTGGTCAGAGCCCAGCGACCCCCTGGAGCTGGTGATGACAGGATTC
TACAACAAACCCACCCTCTCAGCCCTGCCCAGCCCTGTGGTGGCCTCAGGGGGGAATATG
ACCCTCCGATGTGGCTCACAGAAGGGATATCACCATTTTGTTCTGATGAAGGAAGGAGAA
CACCAGCTCCCCCGGACCCTGGACTCACAGCAGCTCCACAGTGGGGGGTTCCAGGCCCTG
TTCCCTGTGGGCCCCGTGACCCCCAGCCACAGGTGGAGGTTCACATGCTATTACTATTAT
ACAAACACCCCCTGGGTGTGGTCCCACCCCAGTGACCCCCTGGAGATTCTGCCCTCAGGC
GTGTCTAGGAAGCCCTCCCTCCTGACCCTGCAGGGCCCTGTCCTGGCCCCTGGGCAGAGC
CTGACCCTCCAGTGTGGCTCTGATGTCGGCTACGACAGATTTGTTCTGTATAAGGAGGGG
GAACGTGACTTCCTCCAGCGCCCTGGCCAGCAGCCCCAGGCTGGGCTCTCCCAGGCCAAC
TTCACCCTGGGCCCTGTGAGCCGCTCCTACGGGGGCCAGTACAGGTGCTATGGTGCACAC
AACCTCTCCTCCGAGTGGTCGGCCCCCAGTGACCCCCTGGACATCCTGATCACAGGACAG
ATCTATGACACCGTCTCCCTGTCAGCACAGCCGGGCCCCACAGTGGCCTCAGGAGAGAAC
ATGACCCTGCTGTGTCAGTCACGGGGGTATTTTGACACTTTCCTTCTGACCAAAGAAGGG
GCAGCCCATCCCCCACTGCGTCTGAGATCAATGTACGGAGCTCATAAGTACCAGGCTGAA
TTCCCCATGAGTCCTGTGACCTCAGCCCACGCGGGGACCTACAGGTGCTACGGCTCACGC
AGCTCCAACCCCCACCTGCTGTCTTTCCCCAGTGAGCCCCTGGAACTCATGGTCTCAGGA
CACTCTGGAGGCTCCAGCCTCCCACCCACAGGGCCGCCCTCCACACCTGGTCTGGGAAGA
TACCTGGAGGTTTTGATTGGGGTCTCGGTGGCCTTCGTCCTGCTGCTCTTCCTCCTCCTC
TTCCTCCTCCTCCTCCGTCAGCGTCACAGCAAACACAGGACATCTGACCAGAGAAAGACT
GATTTCCAGCGTCCTGCAGGGGCTGCGGAGACAGAGCCCAAGGACAGGGGCCTGCTGAGG
AGGTCCAGCCCAGCTGCTGACGTCCAGGAAGAAAACCTCTATGCTGCTGTGAAGGACACA
CAGTCTGAGGACAGGGTGGAGCTGGACAGTCAGCAGAGCCCACACGATGAAGACCCCCAG
GCAGTGACGTATGCCCCGGTGAAACACTCCAGTCCTAGGAGAGAAATGGCCTCTCCTCCC
TCCTCACTGTCTGGGGAATTCCTGGACACAAAGGACAGACAGGTGGAAGAGGACAGGCAG
ATGGACACTGAGGCTGCTGCATCTGAAGCCTCCCAGGATGTGACCTACGCCCAGCTGCAC
AGCTTGACCCTTAGACGGAAGGCAACTGAGCCTCCTCCATCCCAGGAAGGGGAACCTCCA
GCTGAGCCCAGCATCTACGCCACTCTGGCCATCCACTAG
>LILRB4_human
ATGATCCCCACCTTCACGGCTCTGCTCTGCCTCGGGCTGAGTCTGGGCCCCAGGACCCAC
ATGCAGGCAGGGCCCCTCCCCAAACCCACCCTCTGGGCTGAGCCAGGCTCTGTGATCAGC
TGGGGGAACTCTGTGACCATCTGGTGTCAGGGGACCCTGGAGGCTCGGGAGTACCGTCTG
GATAAAGAGGAAAGCCCAGCACCCTGGGACAGACAGAACCCACTGGAGCCCAAGAACAAG
GCCAGATTCTCCATCCCATCCATGACAGAGGACTATGCAGGGAGATACCGCTGTTACTAT
CGCAGCCCTGTAGGCTGGTCACAGCCCAGTGACCCCCTGGAGCTGGTGATGACAGGAGCC
TACAGTAAACCCACCCTTTCAGCCCTGCCGAGTCCTCTTGTGACCTCAGGAAAGAGCGTG
ACCCTGCTGTGTCAGTCACGGAGCCCAATGGACACTTTTCTTCTGATCAAGGAGCGGGCA
GCCCATCCCCTACTGCATCTGAGATCAGAGCACGGAGCTCAGCAGCACCAGGCTGAATTC
CCCATGAGTCCTGTGACCTCAGTGCACGGGGGGACCTACAGGTGCTTCAGCTCACACGGC
TTCTCCCACTACCTGCTGTCACACCCCAGTGACCCCCTGGAGCTCATAGTCTCAGGATCC
TTGGAGGGTCCCAGGCCCTCACCCACAAGGTCCGTCTCAACAGCTGCAGGCCCTGAGGAC
CAGCCCCTCATGCCTACAGGGTCAGTCCCCCACAGTGGTCTGAGAAGGCACTGGGAGGTA
CTGATCGGGGTCTTGGTGGTCTCCATCCTGCTTCTCTCCCTCCTCCTCTTCCTCCTCCTC
CAACACTGGCGTCAGGGAAAACACAGGACATTGGCCCAGAGACAGGCTGATTTCCAACGT
CCTCCAGGGGCTGCCGAGCCAGAGCCCAAGGACGGGGGCCTACAGAGGAGGTCCAGCCCA
GCTGCTGACGTCCAGGGAGAAAACTTCTGTGCTGCCGTGAAGAACACACAGCCTGAGGAC
GGGGTGGAAATGGACACTCGGCAGAGCCCACACGATGAAGACCCCCAGGCAGTGACGTAT
GCCAAGGTGAAACACTCCAGACCTAGGAGAGAAATGGCCTCTCCTCCCTCCCCACTGTCT
GGGGAATTCCTGGACACAAAGGACAGACAGGCAGAAGAGGACAGACAGATGGACACTGAG
GCTGCTGCATCTGAAGCCCCCCAGGATGTGACCTACGCCCGGCTGCACAGCTTTACCCTC
AGACAGAAGGCAACTGAGCCTCCTCCATCCCAGGAAGGGGCCTCTCCAGCTGAGCCCAGT
GTCTATGCCACTCTGGCCATCCACTAA
>LILRB5_human
ATGACCCTCACCCTCTCAGTCCTGATTTGCCTCGGGCTGAGTGTGGGCCCCAGGACCTGC
GTGCAGGCAGGCACCCTCCCCAAACCCACCCTCTGGGCTGAGCCAGCCTCTGTGATAGCT
CGGGGGAAGCCCGTGACCCTCTGGTGTCAGGGGCCCCTGGAGACTGAGGAGTACCGTCTG
GATAAGGAGGGACTCCCATGGGCCCGGAAGAGACAGAACCCACTGGAGCCTGGAGCCAAG
GCCAAGTTCCACATTCCATCCACGGTGTATGACAGTGCAGGGCGATACCGCTGCTACTAT
GAGACCCCTGCAGGCTGGTCAGAGCCCAGTGACCCCCTGGAGCTGGTGGCGACAGGATTC
TATGCAGAACCCACTCTTTTAGCCCTGCCGAGTCCTGTGGTGGCCTCAGGAGGAAATGTG
ACCCTCCAGTGTGATACACTGGACGGACTTCTCACGTTTGTTCTTGTTGAGGAAGAACAG
AAGCTCCCCAGGACCCTGTACTCACAGAAGCTCCCCAAAGGGCCATCCCAGGCCCTGTTC
CCTGTGGGTCCCGTGACCCCCAGCTGCAGGTGGAGGTTCAGATGCTATTACTATTACAGG
AAAAACCCTCAGGTGTGGTCGAACCCCAGTGACCTCCTGGAGATTCTGGTCCCAGGCGTG
TCTAGGAAGCCCTCCCTCCTGATCCCGCAGGGCTCTGTCGTGGCCCGCGGAGGCAGCCTG
ACCCTGCAGTGTCGCTCTGATGTCGGCTATGACATATTCGTTCTGTACAAGGAGGGGGAA
CATGACCTCGTCCAGGGCTCTGGCCAGCAGCCCCAGGCTGGGCTCTCCCAGGCCAACTTC
ACCCTGGGCCCTGTGAGCCGCTCCCACGGGGGCCAGTACAGATGCTACGGTGCACACAAC
CTCTCCCCTAGGTGGTCGGCCCCCAGCGACCCCCTGGACATCCTGATCGCAGGACTGATC
CCTGACATACCCGCCCTCTCGGTGCAGCCGGGCCCCAAGGTGGCCTCAGGAGAGAACGTG
ACCCTGCTGTGTCAGTCATGGCATCAGATAGACACTTTCTTTTTGACCAAGGAGGGGGCA
GCCCATCCCCCGCTGTGTCTAAAGTCAAAGTACCAGTCTTATAGACACCAGGCTGAATTC
TCCATGAGTCCTGTGACCTCAGCCCAGGGTGGAACCTACCGATGCTACAGCGCAATCAGG
TCCTACCCCTACCTGCTGTCCAGCCCTAGTTACCCCCAGGAGCTCGTGGTCTCAGGACCC
TCTGGGGATCCCAGCCTCTCACCTACAGGCTCCACCCCCACACCTGCAGGCCCTGAGGAC
CAGCCCCTCACCCCCACGGGGTTGGATCCCCAGAGTGGTCTGGGAAGGCACCTGGGGGTT
GTGACTGGGGTCTCAGTGGCCTTCGTCCTGCTGCTGTTCCTCCTCCTCTTCCTCCTCCTC
CGACATCGGCATCAGAGCAAACACAGGACATCGGCCCATTTCTACCGTCCTGCAGGGGCT
GCGGGGCCAGAGCCCAAGGACCAGGGCCTGCAGAAGAGGGCCAGCCCAGTTGCTGACATC
CAGGAGGAAATTCTCAATGCTGCCGTGAAGGACACACAGCCCAAGGACGGGGTGGAGATG
GATGCTCCGGCTGCTGCATCTGAAGCCCCCCAGGATGTGACCTACGCCCAGCTGCACAGC
TTGACCCTCAGACGGGAGGCAACTGAGCCTCCTCCATCCCAGGAAAGGGAACCTCCAGCT
GAACCCAGCATCTACGCCCCCCTGGCCATCCACTAG
